# Supplementary material for: Repression of Human Papillomavirus Oncogene Expression under Hypoxia Is Mediated by PI3K/mTORC2/AKT Signaling
Source: mBio. 2019 Feb 12;10(1):e02323-18. doi: 10.1128/mBio.02323-18 (PMC6372795; doi:10.1128/mBio.02323-18)
Supplement: TABLE S1 [file mBio.02323-18-st001.xlsx]

## Sheet: Sheet1
Table S1 – Log2 fold changes (log2FC) and adjusted p-values (adj. p-value) of proteins detected by TMT mass spectrometry analyses. Treatment conditions (1-4) according to Fig. 6A.
UniProtID	Protein names	Gene ID	2vs1 log2FC	2vs1 adj. p-value	3vs1 log2FC	3vs1 adj. p-value	4vs1 log2FC	4vs1 adj. p-value	3vs2 log2FC	3vs2 adj. p-value	4vs2 log2FC	4vs2 adj. p-value
Q9NP84	Tumor necrosis factor receptor superfamily member 12A (Fibroblast growth factor-inducible immediate-early response protein 14) (FGF-inducible 14) (Tweak-receptor) (TweakR) (CD antigen CD266)	TNFRSF12A	-2.73697	0.0467428	-0.0197878	0.935714	-0.679703	0.0941745	2.51096	0.0565892	1.58015	0.0568843
P02795	Metallothionein-2 (MT-2) (Metallothionein-2A) (Metallothionein-II) (MT-II)	MT2A	-2.60825	0.013132	0.285575	0.444715	0.588524	0.0526426	2.89331	0.0246912	3.19633	0.00253199
Q15004	PCNA-associated factor (Hepatitis C virus NS5A-transactivated protein 9) (HCV NS5A-transactivated protein 9) (Overexpressed in anaplastic thyroid carcinoma 1) (OEATC-1) (PCNA-associated factor of 15 kDa) (PAF15) (p15PAF) (PCNA-clamp-associated factor)	PCLAF	-2.06492	0.0633038	-2.03505	0.0318683	-0.788365	0.10472	0.0328061	0.938367	1.2756	0.0727197
Q4KWH8	1-phosphatidylinositol 4,5-bisphosphate phosphodiesterase eta-1 (EC 3.1.4.11) (Phosphoinositide phospholipase C-eta-1) (Phospholipase C-eta-1) (PLC-eta-1) (Phospholipase C-like protein 3) (PLC-L3)	PLCH1	-1.83635	0.0291236	-1.17372	0.156484	-1.43082	0.126342	0.663532	0.306062	0.405808	0.433211
P84101	Small EDRK-rich factor 2 (Gastric cancer-related protein VRG107) (Protein 4F5-related) (4F5rel) (h4F5rel)	SERF2	-1.73109	0.0760996	-0.89691	0.0289107	-0.00586972	0.974379	0.834454	0.216118	1.72478	0.0541687
P07093	Glia-derived nexin (GDN) (Peptidase inhibitor 7) (PI-7) (Protease nexin 1) (PN-1) (Protease nexin I) (Serpin E2)	SERPINE2	-1.64674	0.0216777	-0.315033	0.157676	-0.381041	0.102876	1.33273	0.022747	1.26663	0.0195548
P41221	Protein Wnt-5a	WNT5A	-1.57665	0.0480202	-1.0081	0.11152	-0.00279161	0.994595	0.568191	0.144543	1.57393	0.0081215
Q6NUS6	Tectonic-3	TCTN3	-1.53533	0.0887896	-1.12658	0.091873	-0.471929	0.197677	0.408168	0.350245	1.0635	0.0784754
P19438	Tumor necrosis factor receptor superfamily member 1A (Tumor necrosis factor receptor 1) (TNF-R1) (Tumor necrosis factor receptor type I) (TNF-RI) (TNFR-I) (p55) (p60) (CD antigen CD120a) [Cleaved into: Tumor necrosis factor receptor superfamily member 1A, membrane form; Tumor necrosis factor-binding protein 1 (TBPI)]	TNFRSF1A	-1.53116	0.0887896	-0.554273	0.235901	-0.595097	0.146829	0.97673	0.20895	0.935837	0.0858818
Q9H4K7	Mitochondrial ribosome-associated GTPase 2 (GTP-binding protein 5) (Protein obg homolog 1) (ObgH1)	MTG2	-1.52699	0.0887896	-0.828793	0.142007	-0.520769	0.175571	0.699552	0.236685	1.00863	0.0825895
P03973	Antileukoproteinase (ALP) (BLPI) (HUSI-1) (Mucus proteinase inhibitor) (MPI) (Protease inhibitor WAP4) (Secretory leukocyte protease inhibitor) (Seminal proteinase inhibitor) (WAP four-disulfide core domain protein 4)	SLPI	-1.50709	0.0119443	-0.244021	0.546068	0.195109	0.256894	1.26196	0.103214	1.70168	0.00665125
P41134	DNA-binding protein inhibitor ID-1 (Class B basic helix-loop-helix protein 24) (bHLHb24) (Inhibitor of DNA binding 1) (Inhibitor of differentiation 1)	ID1	-1.48609	0.028863	-1.0019	0.0318683	-0.522107	0.086987	0.483245	0.20895	0.96315	0.0496804
O75362	Zinc finger protein 217	ZNF217	-1.40736	0.095044	-1.01742	0.106297	-0.590745	0.149129	0.389567	0.362847	0.817214	0.0982327
P09601	Heme oxygenase 1 (HO-1) (EC 1.14.14.18)	HMOX1	-1.36587	0.0975632	-0.741783	0.162099	-0.380822	0.262314	0.624803	0.257766	0.984042	0.0825895
Q8TEY7	Ubiquitin carboxyl-terminal hydrolase 33 (EC 3.4.19.12) (Deubiquitinating enzyme 33) (Ubiquitin thioesterase 33) (Ubiquitin-specific-processing protease 33) (VHL-interacting deubiquitinating enzyme 1) (hVDU1)	USP33	-1.36587	0.0975632	-0.798366	0.146433	-0.209228	0.488733	0.569491	0.271856	1.15704	0.075216
Q9H944	Mediator of RNA polymerase II transcription subunit 20 (Mediator complex subunit 20) (TRF-proximal protein homolog) (hTRFP)	MED20	-1.36216	0.0975632	-0.279284	0.483935	-0.448115	0.211519	0.600555	0.358834	0.696627	0.0862569
P37268	Squalene synthase (SQS) (SS) (EC 2.5.1.21) (FPP:FPP farnesyltransferase) (Farnesyl-diphosphate farnesyltransferase)	FDFT1	-1.26375	0.0171947	-0.891002	0.169888	-0.667473	0.250339	0.372422	0.542344	0.596824	0.277648
P84243	Histone H3.3	H3F3A	-1.19766	0.0256248	-0.530135	0.0699175	-0.216241	0.251383	0.667795	0.0745485	0.980914	0.023776
Q9H3Y8	Pancreatic progenitor cell differentiation and proliferation factor (Exocrine differentiation and proliferation factor)	PPDPF	-1.18442	0.10866	-0.793357	0.148119	0.138814	0.645981	0.389567	0.362847	1.32251	0.0703144
Q99698	Lysosomal-trafficking regulator (Beige homolog)	LYST	-1.17788	0.109336	-0.717857	0.165411	-1.07097	0.0789067	0.46048	0.315773	0.107018	0.689973
Q9NXH8	Torsin-4A (Torsin family 4 member A)	TOR4A	-1.14982	0.169525	-0.788462	0.226205	-0.453698	0.181794	0.363128	0.23291	0.697084	0.111517
Q12834	Cell division cycle protein 20 homolog (p55CDC)	CDC20	-1.14565	0.095044	-1.63157	0.0227873	-0.961809	0.0423094	-0.485888	0.134254	0.184843	0.510899
Q9Y287	Integral membrane protein 2B (Immature BRI2) (imBRI2) (Protein E25B) (Transmembrane protein BRI) (Bri) [Cleaved into: BRI2, membrane form (Mature BRI2) (mBRI2); BRI2 intracellular domain (BRI2 ICD); BRI2C, soluble form; Bri23 peptide (Bri2-23) (ABri23) (C-terminal peptide) (P23 peptide)]	ITM2B	-1.14099	0.0256248	0.177963	0.45872	1.08329	0.0775983	1.31845	0.022747	2.2234	0.0496804
O00762	Ubiquitin-conjugating enzyme E2 C (EC 2.3.2.23) ((E3-independent) E2 ubiquitin-conjugating enzyme C) (EC 2.3.2.24) (E2 ubiquitin-conjugating enzyme C) (UbcH10) (Ubiquitin carrier protein C) (Ubiquitin-protein ligase C)	UBE2C	-1.11823	0.0407553	-1.75455	0.00996099	-0.650732	0.102876	-0.635271	0.170632	0.467832	0.14561
P17036	Zinc finger protein 3 (Zinc finger protein HF.12) (Zinc finger protein HZF3.1) (Zinc finger protein KOX25)	ZNF3	-1.1047	0.112688	-0.123434	0.769818	-0.365871	0.275136	0.981122	0.20895	0.738119	0.111517
Q01581	Hydroxymethylglutaryl-CoA synthase, cytoplasmic (HMG-CoA synthase) (EC 2.3.3.10) (3-hydroxy-3-methylglutaryl coenzyme A synthase)	HMGCS1	-1.09355	0.0171947	-1.05719	0.0120992	-0.236792	0.179193	0.0370865	0.853491	0.856828	0.0293034
Q3KR37	GRAM domain-containing protein 1B	GRAMD1B	-1.074	0.112688	-0.588574	0.217404	-1.4344	0.0617349	0.484396	0.306062	-0.360305	0.255003
O14613	Cdc42 effector protein 2 (Binder of Rho GTPases 1)	CDC42EP2	-1.07357	0.162409	-0.241863	0.460596	-0.919602	0.0734948	0.831634	0.20895	0.153549	0.544561
Q9BZL1	Ubiquitin-like protein 5	UBL5	-1.06838	0.0409906	-0.753088	0.0236226	0.215118	0.178263	0.315183	0.291852	1.28311	0.0309335
P24821	Tenascin (TN) (Cytotactin) (GMEM) (GP 150-225) (Glioma-associated-extracellular matrix antigen) (Hexabrachion) (JI) (Myotendinous antigen) (Neuronectin) (Tenascin-C) (TN-C)	TNC	-1.0499	0.114209	-0.0409718	0.924735	0.205393	0.496419	1.00935	0.204007	1.2558	0.0735555
Q9UBU8	Mortality factor 4-like protein 1 (MORF-related gene 15 protein) (Protein MSL3-1) (Transcription factor-like protein MRG15)	MORF4L1	-1.04906	0.028863	-0.596026	0.0401435	-0.347857	0.1545	0.453374	0.211054	0.701384	0.041797
Q9P0T7	Transmembrane protein 9 (Dermal papilla-derived protein 4)	TMEM9	-1.04692	0.114209	-0.8863	0.129331	0.0172093	0.962278	0.16092	0.653389	1.0635	0.0784754
Q96QD9	UAP56-interacting factor (Forty-two-three domain-containing protein 1) (Protein 40-2-3)	FYTTD1	-1.04471	0.028863	-0.350035	0.126145	-0.195147	0.204842	0.695337	0.0745485	0.849644	0.0518537
Q9BXS4	Transmembrane protein 59 (Liver membrane-bound protein)	TMEM59	-1.04305	0.112688	0.20076	0.608756	0.471687	0.214689	1.24416	0.228542	1.5154	0.0739256
Q5W0V3	Protein FAM160B1	FAM160B1	-1.03209	0.115889	-0.207561	0.59664	-0.581626	0.169192	0.825379	0.225173	0.826193	0.096999
P13498	Cytochrome b-245 light chain (Cytochrome b(558) alpha chain) (Cytochrome b558 subunit alpha) (Neutrophil cytochrome b 22 kDa polypeptide) (Superoxide-generating NADPH oxidase light chain subunit) (p22 phagocyte B-cytochrome) (p22-phox) (p22phox)	CYBA	-1.03042	0.0256248	-0.183292	0.348661	-0.0689242	0.708683	0.847533	0.0547535	0.961978	0.0529739
Q5JVS0	Intracellular hyaluronan-binding protein 4 (IHABP-4) (IHABP4) (Hyaluronan-binding protein 4) (Ki-1/57 intracellular antigen)	HABP4	-1.02621	0.115896	-0.434403	0.32019	-0.432455	0.222016	0.589763	0.268005	0.592636	0.141109
Q9NVP2	Histone chaperone ASF1B (Anti-silencing function protein 1 homolog B) (hAsf1) (hAsf1b) (CCG1-interacting factor A-II) (CIA-II) (hCIA-II)	ASF1B	-1.02311	0.11667	-1.85979	0.0214187	0.148105	0.685292	-0.835972	0.267986	1.17144	0.0489114
O94907	Dickkopf-related protein 1 (Dickkopf-1) (Dkk-1) (hDkk-1) (SK)	DKK1	-1.01596	0.0498081	-0.312944	0.248964	-0.0278519	0.908143	0.703101	0.121814	0.9883	0.0543484
Q14444	Caprin-1 (Cell cycle-associated protein 1) (Cytoplasmic activation- and proliferation-associated protein 1) (GPI-anchored membrane protein 1) (GPI-anchored protein p137) (GPI-p137) (p137GPI) (Membrane component chromosome 11 surface marker 1) (RNA granule protein 105)	CAPRIN1	-1.01511	0.0256248	-0.931033	0.0243527	-0.4361	0.0686875	0.0838186	0.684638	0.579078	0.0489114
Q71SY5	Mediator of RNA polymerase II transcription subunit 25 (Activator interaction domain-containing protein 1) (Activator-recruited cofactor 92 kDa component) (ARC92) (Mediator complex subunit 25) (p78)	MED25	-1.00918	0.0755397	-0.242523	0.372251	-0.0883275	0.639154	0.7656	0.216118	0.920272	0.0543484
Q6ZW49	PAX-interacting protein 1 (PAX transactivation activation domain-interacting protein)	PAXIP1	-1.00289	0.118746	-0.270556	0.497048	-0.018878	0.958763	0.731183	0.23291	0.983313	0.0825895
O00488	Zinc finger protein 593 (Zinc finger protein T86)	ZNF593	-1.00287	0.0256248	-1.01397	0.0402306	-1.08187	0.0538143	-0.0100343	0.981205	-0.0779888	0.748332
Q9P0P0	E3 ubiquitin-protein ligase RNF181 (EC 2.3.2.27) (RING finger protein 181) (RING-type E3 ubiquitin transferase RNF181)	RNF181	-0.997689	0.039237	-0.914427	0.0539908	0.240782	0.261278	0.0817524	0.817783	1.23811	0.0541687
Q7Z333	Probable helicase senataxin (EC 3.6.4.-) (Amyotrophic lateral sclerosis 4 protein) (SEN1 homolog) (Senataxin)	SETX	-0.991933	0.17877	-0.591386	0.260332	0.269395	0.475995	0.400513	0.23291	1.26129	0.0541687
Q86VE9	Serine incorporator 5	SERINC5	-0.982791	0.120487	0.947105	0.113994	-0.152003	0.612542	1.92828	0.0858231	0.828632	0.096999
Q9H497	Torsin-3A (ATP-dependent interferon-responsive protein) (Torsin family 3 member A)	TOR3A	-0.9771	0.121474	-1.44615	0.0593592	-0.971431	0.0869202	-0.469929	0.313734	0.0071955	0.977301
Q9NQX7	Integral membrane protein 2C (Cerebral protein 14) (Transmembrane protein BRI3) [Cleaved into: CT-BRI3]	ITM2C	-0.962969	0.122947	0.243669	0.541008	1.06419	0.079469	1.20664	0.159173	2.02645	0.0541687
Q9BRK5	45 kDa calcium-binding protein (Cab45) (Stromal cell-derived factor 4) (SDF-4)	SDF4	-0.956863	0.0550744	-1.11152	0.00818485	0.686194	0.0449415	-0.154063	0.608353	1.64322	0.00724056
Q8NHB1	Olfactory receptor 2V1	OR2V1	-0.954557	0.125116	-0.554273	0.235901	-0.172994	0.563194	0.400538	0.356464	0.78073	0.103096
Q6PID8	Kelch domain-containing protein 10	KLHDC10	-0.953047	0.0601809	-1.13917	0.0319066	-0.27607	0.277473	-0.186628	0.436279	0.677204	0.108763
Q9BY77	Polymerase delta-interacting protein 3 (46 kDa DNA polymerase delta interaction protein) (p46) (S6K1 Aly/REF-like target) (SKAR)	POLDIP3	-0.940935	0.028863	-0.174361	0.404211	-0.170192	0.274227	0.76737	0.110581	0.771187	0.0496804
Q96DX7	Tripartite motif-containing protein 44 (Protein DIPB)	TRIM44	-0.932361	0.129118	-1.21759	0.0776248	-0.803393	0.102876	-0.28279	0.468164	0.129613	0.628301
Q14114	Low-density lipoprotein receptor-related protein 8 (LRP-8) (Apolipoprotein E receptor 2)	LRP8	-0.91866	0.131714	-0.558517	0.23317	-0.545824	0.164816	0.359521	0.388859	0.372952	0.242027
Q16678	Cytochrome P450 1B1 (EC 1.14.14.1) (CYPIB1)	CYP1B1	-0.907793	0.133296	-0.0588937	0.891812	-0.187707	0.530952	0.847997	0.219662	0.718088	0.114074
Q9H4F8	SPARC-related modular calcium-binding protein 1 (Secreted modular calcium-binding protein 1) (SMOC-1)	SMOC1	-0.906433	0.187052	-0.151155	0.742179	0.0190144	0.957781	0.75451	0.477438	0.926039	0.230242
O14757	Serine/threonine-protein kinase Chk1 (EC 2.7.11.1) (CHK1 checkpoint homolog) (Cell cycle checkpoint kinase) (Checkpoint kinase-1)	CHEK1	-0.899414	0.0656393	-0.292121	0.585183	-0.355274	0.18276	0.607326	0.316925	0.543461	0.0823018
Q06481	Amyloid-like protein 2 (APLP-2) (APPH) (Amyloid protein homolog) (CDEI box-binding protein) (CDEBP)	APLP2	-0.895908	0.0755397	0.0334712	0.910621	0.294364	0.265977	0.929323	0.20895	1.18982	0.0605423
P04733	Metallothionein-1F (MT-1F) (Metallothionein-IF) (MT-IF)	MT1F	-0.889865	0.112688	0.523408	0.1868	0.12724	0.493667	1.41279	0.0272847	1.01661	0.0761604
Q6PL18	ATPase family AAA domain-containing protein 2 (EC 3.6.1.3) (AAA nuclear coregulator cancer-associated protein) (ANCCA)	ATAD2	-0.885926	0.0919524	-0.678872	0.127646	-0.528269	0.0588166	0.206551	0.312656	0.356496	0.153751
Q8WUA8	Tsukushin (Tsukushi) (E2-induced gene 4 protein) (Leucine-rich repeat-containing protein 54)	TSKU	-0.883635	0.139275	-0.831358	0.141556	-0.358454	0.281158	0.0524159	0.896824	0.525067	0.157583
Q14703	Membrane-bound transcription factor site-1 protease (EC 3.4.21.112) (Endopeptidase S1P) (Subtilisin/kexin-isozyme 1) (SKI-1)	MBTPS1	-0.880976	0.140006	-0.150401	0.710903	-0.0558912	0.864349	0.730314	0.23291	0.824564	0.096999
Q9GZX9	Twisted gastrulation protein homolog 1	TWSG1	-0.879453	0.0283899	-1.32494	0.00818485	-0.152364	0.31077	-0.443968	0.180825	0.725812	0.0309335
O15254	Peroxisomal acyl-coenzyme A oxidase 3 (EC 1.3.3.6) (Branched-chain acyl-CoA oxidase) (BRCACox) (Pristanoyl-CoA oxidase)	ACOX3	-0.878321	0.140006	-0.268817	0.500112	-0.011588	0.974379	0.609755	0.263477	0.866315	0.0916184
Q9BYC8	39S ribosomal protein L32, mitochondrial (L32mt) (MRP-L32) (Mitochondrial large ribosomal subunit protein bL32m)	MRPL32	-0.878321	0.140006	0.372952	0.372997	-0.440263	0.21693	1.25096	0.155413	-0.122734	0.80883
Q9Y5V0	Zinc finger protein 706	ZNF706	-0.873858	0.039237	-0.907083	0.0214187	-0.17515	0.275657	-0.0327835	0.864637	0.698457	0.0309335
P01034	Cystatin-C (Cystatin-3) (Gamma-trace) (Neuroendocrine basic polypeptide) (Post-gamma-globulin)	CST3	-0.862496	0.142183	-0.103147	0.809832	0.221568	0.463776	0.75873	0.228622	1.08406	0.0783282
O95864	Fatty acid desaturase 2 (EC 1.14.19.3) (Acyl-CoA 6-desaturase) (Delta(6) fatty acid desaturase) (D6D) (Delta(6) desaturase) (Delta-6 desaturase)	FADS2	-0.85951	0.187927	-1.06518	0.0583588	0.11413	0.550122	-0.20665	0.535798	0.973274	0.098966
Q13424	Alpha-1-syntrophin (59 kDa dystrophin-associated protein A1 acidic component 1) (Pro-TGF-alpha cytoplasmic domain-interacting protein 1) (TACIP1) (Syntrophin-1)	SNTA1	-0.852042	0.143448	-0.588574	0.217404	-0.597278	0.146067	0.263034	0.490327	0.255803	0.369863
O75534	Cold shock domain-containing protein E1 (N-ras upstream gene protein) (Protein UNR)	CSDE1	-0.849069	0.0283899	-1.08786	0.00818485	-0.206971	0.182038	-0.238345	0.244804	0.642337	0.0486794
Q9NPF0	CD320 antigen (8D6 antigen) (FDC-signaling molecule 8D6) (FDC-SM-8D6) (Transcobalamin receptor) (TCblR) (CD antigen CD320)	CD320	-0.846227	0.162409	-0.500603	0.238678	-0.131018	0.627061	0.345154	0.263477	0.715081	0.0739256
O75712	Gap junction beta-3 protein (Connexin-31) (Cx31)	GJB3	-0.841663	0.145234	0.0922074	0.827318	-0.637109	0.134989	0.933573	0.211054	0.204141	0.454829
Q6UWN8	Serine protease inhibitor Kazal-type 6 (Kallikrein inhibitor)	SPINK6	-0.840994	0.0596616	-1.38875	0.0205211	-0.0522995	0.845369	-0.54766	0.228054	0.78908	0.0541687
P82930	28S ribosomal protein S34, mitochondrial (MRP-S34) (S34mt) (Mitochondrial small ribosomal subunit protein mS34)	MRPS34	-0.835846	0.095044	-0.587615	0.0729793	-0.454367	0.0686875	0.248258	0.503714	0.380925	0.17263
Q14687	Genetic suppressor element 1	GSE1	-0.83498	0.112688	-0.842553	0.121549	0.311128	0.197677	-0.00869392	0.991896	1.14551	0.0777812
Q9BYN0	Sulfiredoxin-1 (EC 1.8.98.2)	SRXN1	-0.831358	0.14723	-0.365871	0.379377	-0.217591	0.470993	0.466758	0.315099	0.614474	0.137121
Q9NVN8	Guanine nucleotide-binding protein-like 3-like protein	GNL3L	-0.82923	0.028863	-0.719756	0.0318683	-0.738958	0.0518765	0.108917	0.536496	0.0910903	0.535734
Q8IWF2	FAD-dependent oxidoreductase domain-containing protein 2 (Endoplasmic reticulum flavoprotein associated with degradation)	FOXRED2	-0.822319	0.0545584	-0.960549	0.0318683	-0.698253	0.0449415	-0.138301	0.571923	0.123723	0.361519
Q7L2H7	Eukaryotic translation initiation factor 3 subunit M (eIF3m) (Fetal lung protein B5) (hFL-B5) (PCI domain-containing protein 1)	EIF3M	-0.818888	0.0596616	-0.997456	0.0214187	-0.656492	0.0880063	-0.179131	0.312656	0.162466	0.374229
Q9NZV1	Cysteine-rich motor neuron 1 protein (CRIM-1) (Cysteine-rich repeat-containing protein S52) [Cleaved into: Processed cysteine-rich motor neuron 1 protein]	CRIM1	-0.818878	0.0994522	0.42505	0.161687	0.147958	0.424348	1.24406	0.0858231	0.967039	0.0583662
Q9Y4R8	Telomere length regulation protein TEL2 homolog (Protein clk-2 homolog) (hCLK2)	TELO2	-0.816486	0.0700215	-0.71653	0.0377624	-0.301892	0.101702	0.101552	0.655451	0.514558	0.09312
Q14508	WAP four-disulfide core domain protein 2 (Epididymal secretory protein E4) (Major epididymis-specific protein E4) (Putative protease inhibitor WAP5)	WFDC2	-0.810966	0.152868	-0.422752	0.328914	1.10635	0.0763649	0.388465	0.363008	1.91839	0.0541687
Q9NVF7	F-box only protein 28	FBXO28	-0.807388	0.039237	-0.564468	0.0622636	-0.102957	0.637288	0.243419	0.363008	0.70532	0.0529739
Q17RY6	Lymphocyte antigen 6K (Ly-6K)	LY6K	-0.800835	0.100599	-0.34372	0.166951	-0.228986	0.164038	0.457055	0.338778	0.571934	0.0883334
O75896	Tumor suppressor candidate 2 (Fusion 1 protein) (Fus-1 protein) (PDGFA-associated protein 2)	TUSC2	-0.798366	0.155051	-0.698998	0.172279	-0.231075	0.447186	0.100305	0.79062	0.569491	0.146947
Q8NHQ8	Ras association domain-containing protein 8 (Carcinoma-associated protein HOJ-1)	RASSF8	-0.798366	0.155051	-0.522841	0.255695	-0.199255	0.508816	0.275007	0.477438	0.599318	0.139232
Q9UNY4	Transcription termination factor 2 (EC 3.6.4.-) (Lodestar homolog) (RNA polymerase II termination factor) (Transcription release factor 2) (F2) (HuF2)	TTF2	-0.796309	0.224345	-0.205214	0.422479	-0.631418	0.157447	0.591906	0.346465	0.16654	0.406703
P53350	Serine/threonine-protein kinase PLK1 (EC 2.7.11.21) (Polo-like kinase 1) (PLK-1) (Serine/threonine-protein kinase 13) (STPK13)	PLK1	-0.794537	0.0291236	-1.31766	0.0107225	-0.73337	0.0423094	-0.521316	0.155413	0.0609532	0.67442
Q5JU85	IQ motif and SEC7 domain-containing protein 2	IQSEC2	-0.788365	0.156251	0.140124	0.732713	-0.131313	0.665476	0.929033	0.211054	0.658097	0.126157
Q9ULX3	RNA-binding protein NOB1 (Phosphorylation regulatory protein HP-10) (Protein ART-4)	NOB1	-0.781193	0.0407553	-0.646214	0.0501565	-0.511781	0.0605096	0.135198	0.575371	0.270167	0.106576
Q9Y4C2	TRPM8 channel-associated factor 1 (TRP channel-associated factor 1)	TCAF1	-0.779793	0.0596616	-0.794413	0.0216455	-0.0619728	0.674858	-0.0150939	0.946	0.717607	0.0488019
O95243	Methyl-CpG-binding domain protein 4 (EC 3.2.2.-) (Methyl-CpG-binding endonuclease 1) (Methyl-CpG-binding protein MBD4) (Mismatch-specific DNA N-glycosylase)	MBD4	-0.778855	0.111968	-0.715262	0.0867704	-0.272415	0.343752	0.0626239	0.90401	0.507208	0.0825895
P0DI82	Trafficking protein particle complex subunit 2B (MBP-1-interacting protein 2A) (MIP-2A)	TRAPPC2B	-0.778432	0.156251	-1.42663	0.061541	-0.289827	0.359399	-0.650635	0.248817	0.487486	0.171878
P49815	Tuberin (Tuberous sclerosis 2 protein)	TSC2	-0.778432	0.156251	-0.293359	0.46193	0.340277	0.301711	0.484396	0.306062	1.1177	0.0769903
Q8N726	Tumor suppressor ARF (Alternative reading frame) (ARF) (Cyclin-dependent kinase inhibitor 2A) (p14ARF)	CDKN2A	-0.776917	0.095044	-0.465231	0.0985138	-0.355426	0.0835215	0.311585	0.236685	0.421032	0.138379
O14503	Class E basic helix-loop-helix protein 40 (bHLHe40) (Class B basic helix-loop-helix protein 2) (bHLHb2) (Differentially expressed in chondrocytes protein 1) (DEC1) (Enhancer-of-split and hairy-related protein 2) (SHARP-2) (Stimulated by retinoic acid gene 13 protein)	BHLHE40	-0.776816	0.11846	-0.154415	0.422104	0.332536	0.147248	0.622183	0.247538	1.1089	0.0825895
O00767	Acyl-CoA desaturase (EC 1.14.19.1) (Delta(9)-desaturase) (Delta-9 desaturase) (Fatty acid desaturase) (Stearoyl-CoA desaturase) (hSCD1)	SCD	-0.769621	0.095044	-0.431768	0.168093	1.29525	0.0423094	0.337333	0.196674	2.06384	0.0248344
P01130	Low-density lipoprotein receptor (LDL receptor)	LDLR	-0.766296	0.028863	0.256326	0.278197	-0.551735	0.0501875	1.02303	0.0272847	0.215093	0.141109
Q16254	Transcription factor E2F4 (E2F-4)	E2F4	-0.759747	0.15712	-0.629225	0.195796	-0.179925	0.524679	0.129748	0.551447	0.579272	0.074219
Q9Y605	MORF4 family-associated protein 1 (Protein PGR1) (Protein associated with MRG of 14 kDa)	MRFAP1	-0.754397	0.237745	-1.32369	0.13585	-0.246478	0.229945	-0.568824	0.21313	0.507862	0.297088
Q6UXD5	Seizure 6-like protein 2	SEZ6L2	-0.750233	0.112688	-0.881456	0.0402306	-0.425071	0.196784	-0.130927	0.7	0.325375	0.149574
Q14202	Zinc finger MYM-type protein 3 (Zinc finger protein 261)	ZMYM3	-0.746616	0.162409	-0.358454	0.385979	-0.027675	0.937488	0.388465	0.363008	0.718088	0.114074
P10588	Nuclear receptor subfamily 2 group F member 6 (V-erbA-related protein 2) (EAR-2)	NR2F6	-0.732165	0.164964	-0.924125	0.119824	0.212881	0.480931	-0.192645	0.588361	0.944109	0.0848402
P61927	60S ribosomal protein L37 (G1.16) (Large ribosomal subunit protein eL37)	RPL37	-0.731017	0.0994522	-0.494954	0.11152	-0.370622	0.079958	0.236218	0.268005	0.361061	0.193301
Q5T6F2	Ubiquitin-associated protein 2 (UBAP-2)	UBAP2	-0.730636	0.0601809	-0.82151	0.0318683	-0.206367	0.189005	-0.0903302	0.600672	0.523783	0.0649531
Q9UKV5	E3 ubiquitin-protein ligase AMFR (EC 2.3.2.27) (Autocrine motility factor receptor) (AMF receptor) (RING finger protein 45) (RING-type E3 ubiquitin transferase AMFR) (gp78)	AMFR	-0.730445	0.0445342	-0.394536	0.164315	0.147774	0.51399	0.335592	0.315099	0.877559	0.0718569
Q6ZTR5	Cilia- and flagella-associated protein 47	CFAP47	-0.72977	0.164964	-0.0365259	0.934035	0.636915	0.134989	0.69332	0.239223	1.36737	0.0664087
Q9BZQ6	ER degradation-enhancing alpha-mannosidase-like protein 3 (EC 3.2.1.113) (Alpha-1,2-mannosidase EDEM3)	EDEM3	-0.72977	0.164964	-0.771027	0.153389	-0.630394	0.136798	-0.0409718	0.920853	0.0989585	0.713288
Q96MY1	Nucleolar protein 4-like	NOL4L	-0.728074	0.0413128	-0.89766	0.11214	-0.440067	0.0969943	-0.171192	0.73041	0.287434	0.115496
O75356	Ectonucleoside triphosphate diphosphohydrolase 5 (NTPDase 5) (EC 3.6.1.6) (CD39 antigen-like 4) (ER-UDPase) (Guanosine-diphosphatase ENTPD5) (GDPase ENTPD5) (EC 3.6.1.42) (Nucleoside diphosphatase) (Uridine-diphosphatase ENTPD5) (UDPase ENTPD5)	ENTPD5	-0.72738	0.165853	-0.129734	0.75597	-0.463947	0.203352	0.598365	0.264504	0.263034	0.358095
Q53GA4	Pleckstrin homology-like domain family A member 2 (Beckwith-Wiedemann syndrome chromosomal region 1 candidate gene C protein) (Imprinted in placenta and liver protein) (Tumor-suppressing STF cDNA 3 protein) (Tumor-suppressing subchromosomal transferable fragment candidate gene 3 protein) (p17-Beckwith-Wiedemann region 1 C) (p17-BWR1C)	PHLDA2	-0.72488	0.0887896	-0.415272	0.112927	-0.464142	0.0890265	0.309526	0.228054	0.260966	0.226666
O95905	Protein ecdysoneless homolog (Human suppressor of GCR two) (hSGT1)	ECD	-0.716802	0.0887896	-1.01752	0.0318683	0.0675441	0.719467	-0.300216	0.28407	0.784497	0.0552668
Q9BRA0	N-alpha-acetyltransferase 38, NatC auxiliary subunit (LSM domain-containing protein 1) (Phosphonoformate immuno-associated protein 2)	NAA38	-0.715566	0.0887896	-0.656362	0.074728	-0.220347	0.315338	0.0592569	0.802609	0.494206	0.119682
O60671	Cell cycle checkpoint protein RAD1 (hRAD1) (EC 3.1.11.2) (DNA repair exonuclease rad1 homolog) (Rad1-like DNA damage checkpoint protein)	RAD1	-0.713119	0.168792	0.051024	0.905167	0.517024	0.177268	0.762987	0.228542	1.22897	0.0739256
Q86T24	Transcriptional regulator Kaiso (Zinc finger and BTB domain-containing protein 33)	ZBTB33	-0.712383	0.0887896	-0.770767	0.0588648	-0.196384	0.333749	-0.0582287	0.800084	0.515987	0.0783282
P15085	Carboxypeptidase A1 (EC 3.4.17.1)	CPA1	-0.710756	0.168792	-0.166503	0.676747	-0.701342	0.122984	0.54498	0.28407	0.0100637	0.967896
P52823	Stanniocalcin-1 (STC-1)	STC1	-0.710302	0.039237	0.558342	0.041307	-0.225146	0.283612	1.26833	0.022747	0.485187	0.10795
P36954	DNA-directed RNA polymerase II subunit RPB9 (RNA polymerase II subunit B9) (DNA-directed RNA polymerase II subunit I) (RNA polymerase II 14.5 kDa subunit) (RPB14.5)	POLR2I	-0.706848	0.0580091	-0.465572	0.0667483	-0.119336	0.407421	0.24125	0.28965	0.587296	0.0696163
P17844	Probable ATP-dependent RNA helicase DDX5 (EC 3.6.4.13) (DEAD box protein 5) (RNA helicase p68)	DDX5	-0.706483	0.0393321	-0.690178	0.0488486	-0.412354	0.0724822	0.0162791	0.945199	0.292997	0.096999
P28799	Granulins (Proepithelin) (PEPI) [Cleaved into: Acrogranin (Glycoprotein of 88 Kda) (GP88) (Glycoprotein 88) (Progranulin); Paragranulin; Granulin-1 (Granulin G); Granulin-2 (Granulin F); Granulin-3 (Granulin B); Granulin-4 (Granulin A); Granulin-5 (Granulin C); Granulin-6 (Granulin D); Granulin-7 (Granulin E)]	GRN	-0.706386	0.0545584	-0.145242	0.431733	0.187484	0.255134	0.561023	0.0757325	0.893587	0.0195548
O00391	Sulfhydryl oxidase 1 (hQSOX) (EC 1.8.3.2) (Quiescin Q6)	QSOX1	-0.702222	0.0407553	-0.286512	0.361197	0.249814	0.27557	0.416508	0.306269	0.952608	0.0543484
P01033	Metalloproteinase inhibitor 1 (Erythroid-potentiating activity) (EPA) (Fibroblast collagenase inhibitor) (Collagenase inhibitor) (Tissue inhibitor of metalloproteinases 1) (TIMP-1)	TIMP1	-0.699584	0.112688	0.729754	0.0522715	0.0780076	0.617521	1.4297	0.022747	0.778119	0.0739256
A6NKF1	SAC3 domain-containing protein 1 (SAC3 homology domain-containing protein 1)	SAC3D1	-0.698998	0.169825	-0.0800879	0.852967	-0.514573	0.177991	0.618239	0.260326	0.183963	0.496232
Q9NW81	Distal membrane-arm assembly complex protein 2 (ATP synthase subunit s-like protein)	DMAC2	-0.698998	0.169825	-0.209228	0.594963	0.365133	0.275471	0.488515	0.305963	1.0635	0.0784754
Q96BI1	Solute carrier family 22 member 18 (Beckwith-Wiedemann syndrome chromosomal region 1 candidate gene A protein) (Efflux transporter-like protein) (Imprinted multi-membrane-spanning polyspecific transporter-related protein 1) (Organic cation transporter-like protein 2) (ORCTL-2) (Solute carrier family 22 member 1-like) (Tumor-suppressing STF cDNA 5 protein) (Tumor-suppressing subchromosomal transfe…	SLC22A18	-0.698059	0.229245	-0.36078	0.550567	-0.252429	0.383079	0.337427	0.290917	0.444826	0.140697
P23458	Tyrosine-protein kinase JAK1 (EC 2.7.10.2) (Janus kinase 1) (JAK-1)	JAK1	-0.694627	0.163395	-0.314709	0.446034	0.331921	0.253947	0.380155	0.236685	1.02688	0.126678
Q9NWC5	Transmembrane protein 45A (DNA polymerase-transactivated protein 4) (Dermal papilla-derived protein 7)	TMEM45A	-0.685014	0.172261	-0.114035	0.790237	-0.123434	0.684907	0.571434	0.271052	0.561693	0.14848
Q6EEV4	DNA-directed RNA polymerase II subunit GRINL1A, isoforms 4/5 (DNA-directed RNA polymerase II subunit M, isoforms 4/5)	POLR2M	-0.682145	0.368843	0.0819754	0.676747	0.0153071	0.931775	0.764635	0.436924	0.698208	0.265515
Q14627	Interleukin-13 receptor subunit alpha-2 (IL-13 receptor subunit alpha-2) (IL-13R subunit alpha-2) (IL-13R-alpha-2) (IL-13RA2) (Interleukin-13-binding protein) (CD antigen CD213a2)	IL13RA2	-0.679471	0.0887896	-0.553939	0.337218	-1.04447	0.0538143	0.124331	0.854355	-0.365258	0.167783
P16298	Serine/threonine-protein phosphatase 2B catalytic subunit beta isoform (EC 3.1.3.16) (CAM-PRP catalytic subunit) (Calmodulin-dependent calcineurin A subunit beta isoform) (CNA beta)	PPP3CB	-0.673843	0.149132	-0.283933	0.300305	-0.422602	0.160845	0.389726	0.286028	0.250814	0.540515
Q96B70	Leukocyte receptor cluster member 9	LENG9	-0.672216	0.0601809	-0.385857	0.202124	-0.500894	0.0969943	0.285896	0.280598	0.170366	0.25544
Q99538	Legumain (EC 3.4.22.34) (Asparaginyl endopeptidase) (Protease, cysteine 1)	LGMN	-0.671961	0.112688	-0.586977	0.1161	-0.136029	0.545218	0.112367	0.762494	0.473023	0.292357
Q08117	Amino-terminal enhancer of split (Amino enhancer of split) (Gp130-associated protein GAM) (Grg-5) (Groucho-related protein 5) (Protein ESP1) (Protein GRG)	AES	-0.668868	0.175277	-0.859876	0.133819	0.255803	0.409056	-0.192645	0.588361	0.92524	0.0872252
Q8IWF6	Protein DENND6A (DENN domain-containing protein 6A)	DENND6A	-0.665035	0.114158	-0.428714	0.164315	-0.00918325	0.971278	0.235292	0.37129	0.656124	0.0649531
Q96CB9	5-methylcytosine rRNA methyltransferase NSUN4 (EC 2.1.1.-) (NOL1/NOP2/Sun domain family member 4)	NSUN4	-0.661283	0.190268	-0.301263	0.340092	-0.496557	0.0890265	0.359053	0.301563	0.163431	0.602586
Q96A19	Coiled-coil domain-containing protein 102A	CCDC102A	-0.657445	0.17789	0.0342157	0.937	-0.145605	0.629611	0.690641	0.240151	0.510962	0.162505
Q7Z5L9	Interferon regulatory factor 2-binding protein 2 (IRF-2-binding protein 2) (IRF-2BP2)	IRF2BP2	-0.654022	0.0927784	-0.214829	0.427388	0.044633	0.836485	0.439266	0.20895	0.69827	0.0496804
Q9Y6J0	Calcineurin-binding protein cabin-1 (Calcineurin inhibitor) (CAIN)	CABIN1	-0.653929	0.119938	-0.443763	0.186074	-0.449955	0.250425	0.210194	0.380207	0.204269	0.397302
Q9Y4P1	Cysteine protease ATG4B (EC 3.4.22.-) (AUT-like 1 cysteine endopeptidase) (Autophagin-1) (Autophagy-related cysteine endopeptidase 1) (Autophagy-related protein 4 homolog B) (hAPG4B)	ATG4B	-0.650635	0.179191	-0.469929	0.290023	0.0398403	0.907426	0.180148	0.613919	0.690641	0.119425
Q9NUQ6	SPATS2-like protein (DNA polymerase-transactivated protein 6) (Stress granule and nucleolar protein) (SGNP)	SPATS2L	-0.649977	0.0498081	-0.56704	0.0682983	-0.402145	0.0835215	0.0821806	0.661772	0.246932	0.139156
Q96E29	Transcription termination factor 3, mitochondrial (Mitochondrial transcription termination factor 3) (mTERF3) (mTERF domain-containing protein 1, mitochondrial)	MTERF3	-0.64678	0.170592	0.299678	0.314421	-0.449444	0.163956	0.946767	0.110581	0.198246	0.676379
Q10589	Bone marrow stromal antigen 2 (BST-2) (HM1.24 antigen) (Tetherin) (CD antigen CD317)	BST2	-0.646266	0.112279	-1.15419	0.0261027	-0.529862	0.0869202	-0.507286	0.248817	0.116806	0.392687
Q9NQU5	Serine/threonine-protein kinase PAK 6 (EC 2.7.11.1) (PAK-5) (p21-activated kinase 6) (PAK-6)	PAK6	-0.646112	0.17972	-0.253257	0.523422	-0.54372	0.165588	0.392867	0.360208	0.102994	0.700671
Q9Y6M0	Testisin (EC 3.4.21.-) (Eosinophil serine protease 1) (ESP-1) (Serine protease 21)	PRSS21	-0.645707	0.134719	-0.467234	0.413009	-0.171404	0.439647	0.178872	0.732181	0.474354	0.0561654
P63313	Thymosin beta-10	TMSB10	-0.644601	0.0865421	-0.450734	0.164315	0.293171	0.189285	0.193938	0.334324	0.937786	0.0195548
Q9UHN6	Cell surface hyaluronidase (EC 3.2.1.35) (Transmembrane protein 2)	TMEM2	-0.644323	0.292368	-0.123754	0.642601	0.0176543	0.968107	0.520099	0.383871	0.661951	0.0823018
O60869	Endothelial differentiation-related factor 1 (EDF-1) (Multiprotein-bridging factor 1) (MBF1)	EDF1	-0.644169	0.0407553	-0.562977	0.0433364	-0.113586	0.410414	0.082103	0.588443	0.530999	0.0541687
Q8IWA4	Mitofusin-1 (EC 3.6.5.-) (Fzo homolog) (Transmembrane GTPase MFN1)	MFN1	-0.643856	0.18015	-0.0232698	0.95818	-0.2567	0.407497	0.620117	0.260326	0.386259	0.230984
Q96BY7	Autophagy-related protein 2 homolog B	ATG2B	-0.643856	0.18015	-0.450084	0.305658	-0.302226	0.34422	0.194087	0.585501	0.340277	0.269355
Q9UBB4	Ataxin-10 (Brain protein E46 homolog) (Spinocerebellar ataxia type 10 protein)	ATXN10	-0.641707	0.0927784	-0.71954	0.0622636	-0.0436275	0.839506	-0.0779907	0.751041	0.597017	0.0489114
Q13111	Chromatin assembly factor 1 subunit A (CAF-1 subunit A) (Chromatin assembly factor I p150 subunit) (CAF-I 150 kDa subunit) (CAF-I p150) (hp150)	CHAF1A	-0.640032	0.0975632	-0.733423	0.0393052	-0.43204	0.0723378	-0.0936944	0.758628	0.208577	0.213583
Q8N0T1	Uncharacterized protein C8orf59	C8orf59	-0.636009	0.095044	-0.360012	0.255695	-0.316815	0.162634	0.276503	0.364171	0.318881	0.140134
Q9UKA4	A-kinase anchor protein 11 (AKAP-11) (A-kinase anchor protein 220 kDa) (AKAP 220) (hAKAP220) (Protein kinase A-anchoring protein 11) (PRKA11)	AKAP11	-0.635988	0.095044	-0.453355	0.148901	-0.34458	0.146067	0.182064	0.442651	0.291403	0.158568
O00483	Cytochrome c oxidase subunit NDUFA4 (Complex I-MLRQ) (CI-MLRQ) (NADH-ubiquinone oxidoreductase MLRQ subunit)	NDUFA4	-0.635769	0.100599	-0.488227	0.0729793	-0.746622	0.0575832	0.147324	0.489246	-0.110958	0.360637
Q8IUH3	RNA-binding protein 45 (Developmentally-regulated RNA-binding protein 1) (RB-1) (RNA-binding motif protein 45)	RBM45	-0.632629	0.183584	-0.382702	0.362366	-0.169745	0.570008	0.250962	0.507477	0.462576	0.182981
O75503	Ceroid-lipofuscinosis neuronal protein 5 (Protein CLN5) [Cleaved into: Ceroid-lipofuscinosis neuronal protein 5, secreted form]	CLN5	-0.630394	0.184212	-0.803393	0.145417	-0.45799	0.206517	-0.172994	0.625183	0.172488	0.520406
P40222	Alpha-taxilin	TXLNA	-0.629129	0.0640275	-0.63947	0.0377624	-0.219275	0.189005	-0.0108597	0.967271	0.409376	0.074219
O75153	Clustered mitochondria protein homolog	CLUH	-0.628267	0.0737931	-0.654231	0.0393052	-0.392836	0.079958	-0.0267046	0.889974	0.235055	0.149025
P53803	DNA-directed RNA polymerases I, II, and III subunit RPABC4 (RNA polymerases I, II, and III subunit ABC4) (ABC10-alpha) (DNA-directed RNA polymerase II subunit K) (RNA polymerase II 7.0 kDa subunit) (RPB7.0) (RPB10alpha)	POLR2K	-0.628162	0.184834	-0.62371	0.204017	0.117695	0.69739	0.00432161	0.991896	0.746743	0.109766
P17097	Zinc finger protein 7 (Zinc finger protein HF.16) (Zinc finger protein KOX4)	ZNF7	-0.62371	0.185431	-0.334607	0.411365	-0.307573	0.338172	0.290424	0.457735	0.316146	0.291656
O95786	Probable ATP-dependent RNA helicase DDX58 (EC 3.6.4.13) (DEAD box protein 58) (RIG-I-like receptor 1) (RLR-1) (Retinoic acid-inducible gene 1 protein) (RIG-1) (Retinoic acid-inducible gene I protein) (RIG-I)	DDX58	-0.622243	0.162286	-0.0340503	0.956213	0.289492	0.216067	0.588466	0.517876	0.912176	0.0543484
Q9NZL4	Hsp70-binding protein 1 (HspBP1) (Heat shock protein-binding protein 1) (Hsp70-binding protein 2) (HspBP2) (Hsp70-interacting protein 1) (Hsp70-interacting protein 2)	HSPBP1	-0.621909	0.121474	-0.952148	0.0549794	-0.461108	0.179511	-0.329897	0.268005	0.161368	0.458678
Q86WI1	Fibrocystin-L (Polycystic kidney and hepatic disease 1-like protein 1) (PKHD1-like protein 1)	PKHD1L1	-0.619271	0.186645	-0.354759	0.390344	-0.424688	0.227646	0.265437	0.489024	0.195348	0.472001
Q8NFB2	Transmembrane protein 185A (Protein FAM11A)	TMEM185A	-0.61877	0.127351	0.00715908	0.981062	-0.322932	0.157447	0.625504	0.225173	0.295912	0.243014
O95863	Zinc finger protein SNAI1 (Protein snail homolog 1) (Protein sna)	SNAI1	-0.618294	0.241089	-0.323338	0.274717	-0.255615	0.305662	0.29584	0.472036	0.363211	0.496232
Q12841	Follistatin-related protein 1 (Follistatin-like protein 1)	FSTL1	-0.614662	0.155051	-0.458608	0.29949	-0.145071	0.527971	0.155949	0.543643	0.469558	0.087523
Q9UG63	ATP-binding cassette sub-family F member 2 (Iron-inhibited ABC transporter 2)	ABCF2	-0.614181	0.044388	-0.662777	0.0289107	-0.441821	0.0721141	-0.0474572	0.769033	0.17267	0.212183
P15882	N-chimaerin (A-chimaerin) (Alpha-chimerin) (N-chimerin) (NC) (Rho GTPase-activating protein 2)	CHN1	-0.611797	0.168732	0.258508	0.250606	-0.0826395	0.836024	0.870886	0.225387	0.530426	0.079561
Q6ZN18	Zinc finger protein AEBP2 (Adipocyte enhancer-binding protein 2) (AE-binding protein 2)	AEBP2	-0.610569	0.0975632	-1.31439	0.0214187	-0.528393	0.0844132	-0.70485	0.150475	0.0811153	0.625359
Q99471	Prefoldin subunit 5 (Myc modulator 1) (c-Myc-binding protein Mm-1)	PFDN5	-0.608775	0.143448	-0.640604	0.273033	-0.198212	0.426061	-0.0325274	0.939215	0.410376	0.0823018
Q9P2E5	Chondroitin sulfate glucuronyltransferase (EC 2.4.1.226) (CSGlcA-T) (Chondroitin glucuronyltransferase) (Chondroitin polymerizing factor 2) (ChPF-2) (Chondroitin synthase 3) (ChSy-3) (N-acetylgalactosaminyl-proteoglycan 3-beta-glucuronosyltransferase)	CHPF2	-0.607084	0.169786	-0.555056	0.126677	-0.295295	0.1994	0.0508104	0.795076	0.311278	0.178083
Q9H8V3	Protein ECT2 (Epithelial cell-transforming sequence 2 oncogene)	ECT2	-0.606035	0.190014	-1.02034	0.105966	-0.852042	0.0969943	-0.413115	0.346465	-0.246395	0.386038
Q9NSG2	Uncharacterized protein C1orf112	C1orf112	-0.606035	0.190014	-0.367732	0.378751	-0.323733	0.318639	0.238787	0.520204	0.282143	0.333766
Q8N554	Zinc finger protein 276 (Zfp-276) (Zinc finger protein 477)	ZNF276	-0.603841	0.190014	-0.174621	0.661609	-0.186065	0.534734	0.43082	0.337363	0.41792	0.20941
Q6FIF0	AN1-type zinc finger protein 6 (Associated with PRK1 protein) (Zinc finger A20 domain-containing protein 3)	ZFAND6	-0.603643	0.0901216	-0.844898	0.0588648	-0.104857	0.640571	-0.23981	0.50925	0.499552	0.111678
Q07820	Induced myeloid leukemia cell differentiation protein Mcl-1 (Bcl-2-like protein 3) (Bcl2-L-3) (Bcl-2-related protein EAT/mcl1) (mcl1/EAT)	MCL1	-0.60165	0.190014	0.0593553	0.891812	-0.637109	0.134989	0.660837	0.244804	-0.0365259	0.895743
P04222	HLA class I histocompatibility antigen, Cw-3 alpha chain (MHC class I antigen Cw*3)	HLA-C	-0.601368	0.057236	-0.338071	0.13467	0.329301	0.126486	0.263644	0.244804	0.930373	0.0246347
P98179	RNA-binding protein 3 (RNA-binding motif protein 3) (RNPL)	RBM3	-0.601149	0.168381	-0.232922	0.567209	-0.273122	0.122984	0.367679	0.24953	0.327911	0.239155
Q9UPT9	Ubiquitin carboxyl-terminal hydrolase 22 (EC 3.4.19.12) (Deubiquitinating enzyme 22) (Ubiquitin thioesterase 22) (Ubiquitin-specific-processing protease 22)	USP22	-0.600511	0.129148	-0.942883	0.0606175	0.0030894	0.989815	-0.343305	0.24953	0.603467	0.0728959
P60842	Eukaryotic initiation factor 4A-I (eIF-4A-I) (eIF4A-I) (EC 3.6.4.13) (ATP-dependent RNA helicase eIF4A-1)	EIF4A1	-0.600029	0.0575935	-0.679742	0.0377624	-0.287752	0.115748	-0.0800881	0.677048	0.312784	0.0825895
O75319	RNA/RNP complex-1-interacting phosphatase (EC 3.1.3.-) (Dual specificity protein phosphatase 11) (Phosphatase that interacts with RNA/RNP complex 1)	DUSP11	-0.599462	0.190014	0.00575927	0.991059	-0.0484122	0.886749	0.60502	0.263477	0.550901	0.151
Q9UL16	Cilia- and flagella-associated protein 45 (Coiled-coil domain-containing protein 19) (Nasopharyngeal epithelium-specific protein 1)	CFAP45	-0.599462	0.190014	0.24123	0.545152	-0.177882	0.553415	0.840765	0.222652	0.422233	0.206537
Q14106	Protein Tob2 (Protein Tob4) (Transducer of erbB-2 2)	TOB2	-0.597278	0.190268	-0.545824	0.24117	0.00863031	0.979163	0.0524159	0.896824	0.605968	0.13798
Q05932	Folylpolyglutamate synthase, mitochondrial (EC 6.3.2.17) (Folylpoly-gamma-glutamate synthetase) (FPGS) (Tetrahydrofolylpolyglutamate synthase) (Tetrahydrofolate synthase)	FPGS	-0.595294	0.144725	-0.614872	0.165964	-0.670029	0.107862	-0.0203657	0.945199	-0.0747443	0.676039
Q8TAG9	Exocyst complex component 6 (Exocyst complex component Sec15A) (SEC15-like protein 1)	EXOC6	-0.595097	0.190849	-0.155213	0.701546	-0.442222	0.215627	0.441483	0.330654	0.154454	0.564006
Q99708	DNA endonuclease RBBP8 (EC 3.1.-.-) (CtBP-interacting protein) (CtIP) (Retinoblastoma-binding protein 8) (RBBP-8) (Retinoblastoma-interacting protein and myosin-like) (RIM) (Sporulation in the absence of SPO11 protein 2 homolog) (SAE2)	RBBP8	-0.594682	0.156251	-0.214288	0.390568	-0.80655	0.0538143	0.380485	0.313734	-0.211907	0.351995
Q96G01	Protein bicaudal D homolog 1 (Bic-D 1)	BICD1	-0.594066	0.112688	-0.748417	0.0655825	-0.144709	0.496231	-0.154421	0.488051	0.449484	0.0892961
P31321	cAMP-dependent protein kinase type I-beta regulatory subunit	PRKAR1B	-0.593741	0.0975632	-0.466281	0.0917982	-0.620764	0.0672938	0.127334	0.647847	-0.0273299	0.846382
Q96L73	Histone-lysine N-methyltransferase, H3 lysine-36 and H4 lysine-20 specific (EC 2.1.1.43) (Androgen receptor coactivator 267 kDa protein) (Androgen receptor-associated protein of 267 kDa) (H3-K36-HMTase) (H4-K20-HMTase) (Lysine N-methyltransferase 3B) (Nuclear receptor-binding SET domain-containing protein 1) (NR-binding SET domain-containing protein)	NSD1	-0.592919	0.191702	-0.788365	0.148717	-0.132894	0.661502	-0.194295	0.585501	0.461529	0.183816
Q15848	Adiponectin (30 kDa adipocyte complement-related protein) (Adipocyte complement-related 30 kDa protein) (ACRP30) (Adipocyte, C1q and collagen domain-containing protein) (Adipose most abundant gene transcript 1 protein) (apM-1) (Gelatin-binding protein)	ADIPOQ	-0.590745	0.192157	-1.17137	0.084911	0.697774	0.122984	-0.58208	0.268818	1.28806	0.0718569
Q96R06	Sperm-associated antigen 5 (Astrin) (Deepest) (Mitotic spindle-associated protein p126) (MAP126)	SPAG5	-0.590117	0.168792	-0.572898	0.14152	-0.48822	0.122984	0.0174515	0.949473	0.102774	0.542112
P40692	DNA mismatch repair protein Mlh1 (MutL protein homolog 1)	MLH1	-0.589972	0.0572089	-0.406293	0.0922499	-0.0808383	0.58509	0.183131	0.320581	0.508786	0.0561654
O14763	Tumor necrosis factor receptor superfamily member 10B (Death receptor 5) (TNF-related apoptosis-inducing ligand receptor 2) (TRAIL receptor 2) (TRAIL-R2) (CD antigen CD262)	TNFRSF10B	-0.588885	0.168792	-0.016825	0.942298	-0.248647	0.146067	0.57171	0.268005	0.340109	0.320598
Q9Y448	Small kinetochore-associated protein (SKAP) (Kinetochore-localized astrin-binding protein) (Kinastrin) (Kinetochore-localized astrin/SPAG5-binding protein) (TRAF4-associated factor 1)	KNSTRN	-0.58852	0.170826	-0.797237	0.132858	-0.419379	0.174156	-0.209588	0.411809	0.168913	0.698559
Q86UA6	RPA-interacting protein (hRIP)	RPAIN	-0.586406	0.192403	-0.312939	0.437485	-0.0320936	0.925426	0.273814	0.477438	0.553852	0.149978
P07942	Laminin subunit beta-1 (Laminin B1 chain) (Laminin-1 subunit beta) (Laminin-10 subunit beta) (Laminin-12 subunit beta) (Laminin-2 subunit beta) (Laminin-6 subunit beta) (Laminin-8 subunit beta)	LAMB1	-0.581526	0.0558179	-0.449743	0.0779915	-0.624422	0.0501875	0.131088	0.422104	-0.0438555	0.741311
Q5C9Z4	Nucleolar MIF4G domain-containing protein 1 (SGD1 homolog)	NOM1	-0.581279	0.0601809	-0.42066	0.22875	-0.31754	0.0969943	0.160191	0.605621	0.262701	0.113598
Q5HYK3	2-methoxy-6-polyprenyl-1,4-benzoquinol methylase, mitochondrial (EC 2.1.1.201) (Ubiquinone biosynthesis methyltransferase COQ5)	COQ5	-0.580036	0.117224	0.119101	0.814458	-0.212522	0.464651	0.697731	0.23291	0.367482	0.158568
Q9H6X4	Transmembrane protein 134	TMEM134	-0.579922	0.193463	-0.488026	0.274717	-0.212568	0.481404	0.0922074	0.810314	0.367371	0.247324
Q13470	Non-receptor tyrosine-protein kinase TNK1 (EC 2.7.10.2) (CD38 negative kinase 1)	TNK1	-0.577767	0.193962	-0.0619024	0.88608	0.38405	0.259527	0.517024	0.291171	0.962734	0.0837085
P52926	High mobility group protein HMGI-C (High mobility group AT-hook protein 2)	HMGA2	-0.577767	0.193962	-0.1976	0.614951	-0.39973	0.246936	0.381837	0.368958	0.177599	0.509492
Q15014	Mortality factor 4-like protein 2 (MORF-related gene X protein) (Protein MSL3-2) (Transcription factor-like protein MRGX)	MORF4L2	-0.574467	0.0760996	-0.418733	0.11152	-0.0883222	0.510432	0.154833	0.382568	0.486322	0.0696163
O75794	Cell division cycle protein 123 homolog (Protein D123) (HT-1080) (PZ32)	CDC123	-0.574046	0.137517	-1.1197	0.0402306	-0.643589	0.0538143	-0.546746	0.422018	-0.0701385	0.746456
Q8NBJ4	Golgi membrane protein 1 (Golgi membrane protein GP73) (Golgi phosphoprotein 2)	GOLM1	-0.573152	0.0887896	-0.551188	0.0944343	-0.166521	0.343977	0.0232923	0.921038	0.407134	0.0783282
Q8TDB6	E3 ubiquitin-protein ligase DTX3L (EC 2.3.2.27) (B-lymphoma- and BAL-associated protein) (Protein deltex-3-like) (RING-type E3 ubiquitin transferase DTX3L) (Rhysin-2) (Rhysin2)	DTX3L	-0.572538	0.221201	-0.532435	0.145417	0.0536196	0.838562	0.0398348	0.90798	0.625632	0.0825895
Q6P0N0	Mis18-binding protein 1 (Kinetochore-associated protein KNL-2 homolog) (HsKNL-2) (P243)	MIS18BP1	-0.571322	0.197162	-0.380822	0.364627	-0.514573	0.177991	0.190299	0.593473	0.0579701	0.831213
O00472	RNA polymerase II elongation factor ELL2	ELL2	-0.57104	0.0887896	0.188416	0.458461	0.0390672	0.842903	0.759558	0.211054	0.610547	0.096999
O00180	Potassium channel subfamily K member 1 (Inward rectifying potassium channel protein TWIK-1) (Potassium channel K2P1) (Potassium channel KCNO1)	KCNK1	-0.56918	0.197325	0.21661	0.585806	-0.351074	0.288384	0.786596	0.226194	0.219091	0.426329
Q8NHZ8	Anaphase-promoting complex subunit CDC26 (Anaphase-promoting complex subunit 12) (APC12) (Cell division cycle protein 26 homolog)	CDC26	-0.56918	0.197325	-0.710756	0.166993	-0.0335695	0.922332	-0.140826	0.698602	0.537048	0.15418
Q8TAD7	Overexpressed in colon carcinoma 1 protein (OCC-1) (AGD3)	OCC1	-0.56918	0.197325	-0.0291463	0.946361	-0.184425	0.538578	0.540027	0.285507	0.38405	0.232733
Q96HU1	Small G protein signaling modulator 3 (Merlin-associated protein) (RUN and TBC1 domain-containing protein 3) (Rab-GTPase-activating protein-like protein) (RabGAPLP)	SGSM3	-0.56918	0.197325	-0.454032	0.303204	0.0440443	0.896751	0.115033	0.754967	0.612588	0.137121
Q86VI3	Ras GTPase-activating-like protein IQGAP3	IQGAP3	-0.567815	0.22529	-0.442132	0.274717	-0.328563	0.1545	0.124821	0.568393	0.238663	0.503019
Q86UK5	Limbin (Ellis-van Creveld syndrome protein 2) (EVC2)	EVC2	-0.564905	0.199006	-0.58208	0.220406	-0.475936	0.195575	-0.0159576	0.972982	0.0908534	0.736634
O95229	ZW10 interactor (ZW10-interacting protein 1) (Zwint-1)	ZWINT	-0.564436	0.158004	-0.621198	0.113994	-0.321257	0.169739	-0.0548786	0.815298	0.243435	0.255871
Q9UGH3	Solute carrier family 23 member 2 (Na(+)/L-ascorbic acid transporter 2) (Nucleobase transporter-like 1 protein) (Sodium-dependent vitamin C transporter 2) (hSVCT2) (Yolk sac permease-like molecule 2)	SLC23A2	-0.562915	0.162596	-0.318559	0.362091	-0.617528	0.073398	0.24417	0.662472	-0.0551822	0.789793
Q96J02	E3 ubiquitin-protein ligase Itchy homolog (Itch) (EC 2.3.2.26) (Atrophin-1-interacting protein 4) (AIP4) (HECT-type E3 ubiquitin transferase Itchy homolog) (NFE2-associated polypeptide 1) (NAPP1)	ITCH	-0.562787	0.296191	-0.353537	0.164315	-0.0142348	0.97059	0.210294	0.652738	0.548875	0.0825895
Q8N5I4	Dehydrogenase/reductase SDR family member on chromosome X (EC 1.1.-.-) (DHRSXY) (Short chain dehydrogenase/reductase family 46C member 1) (Short chain dehydrogenase/reductase family 7C member 6)	DHRSX	-0.562772	0.200073	-0.0985055	0.816757	-0.0394883	0.907779	0.462576	0.315625	0.52306	0.158493
Q9HC44	Vasculin-like protein 1 (GC-rich promoter-binding protein 1-like 1)	GPBP1L1	-0.562772	0.200073	-0.351074	0.393897	-0.00868224	0.979163	0.210389	0.561103	0.553852	0.149978
Q9NSP4	Centromere protein M (CENP-M) (Interphase centromere complex protein 39) (Proliferation-associated nuclear element protein 1)	CENPM	-0.561838	0.0601809	-0.562359	0.0937377	-0.392008	0.0886576	-0.000275008	0.999053	0.169237	0.314074
Q86TN4	tRNA 2'-phosphotransferase 1 (EC 2.7.1.160)	TRPT1	-0.560643	0.200684	-0.209228	0.594963	-0.0439433	0.896751	0.350497	0.395958	0.516015	0.161287
Q9BZL6	Serine/threonine-protein kinase D2 (EC 2.7.11.13) (nPKC-D2)	PRKD2	-0.560643	0.200684	-0.380822	0.364627	0.414677	0.234037	0.178874	0.616536	0.974529	0.0827381
Q9BQ04	RNA-binding protein 4B (RNA-binding motif protein 30) (RNA-binding motif protein 4B) (RNA-binding protein 30)	RBM4B	-0.560582	0.227679	-0.494223	0.48898	-0.178133	0.584775	0.0668098	0.883246	0.382143	0.0863314
P80297	Metallothionein-1X (MT-1X) (Metallothionein-IX) (MT-IX)	MT1X	-0.55821	0.0975632	0.267113	0.409926	0.578341	0.0501875	0.824975	0.0736449	1.13599	0.0195548
Q6ZSJ8	Uncharacterized protein C1orf122 (Protein ALAESM)	C1orf122	-0.557211	0.0887896	-0.371878	0.126145	-0.352357	0.0890265	0.184911	0.312656	0.203918	0.267741
O14773	Tripeptidyl-peptidase 1 (TPP-1) (EC 3.4.14.9) (Cell growth-inhibiting gene 1 protein) (Lysosomal pepstatin-insensitive protease) (LPIC) (Tripeptidyl aminopeptidase) (Tripeptidyl-peptidase I) (TPP-I)	TPP1	-0.556798	0.238571	-0.104602	0.640017	0.293126	0.311251	0.452974	0.395958	0.850627	0.202128
O94915	Protein furry homolog-like (ALL1-fused gene from chromosome 4p12 protein)	FRYL	-0.556393	0.20234	-0.473931	0.28723	-0.586406	0.151017	0.0813396	0.833063	-0.0306192	0.911459
Q13438	Protein OS-9 (Amplified in osteosarcoma 9)	OS9	-0.555895	0.0994522	-0.0943738	0.766062	-0.0787155	0.792235	0.461626	0.333261	0.476429	0.22741
Q13887	Krueppel-like factor 5 (Basic transcription element-binding protein 2) (BTE-binding protein 2) (Colon krueppel-like factor) (GC-box-binding protein 2) (Intestinal-enriched krueppel-like factor) (Transcription factor BTEB2)	KLF5	-0.554522	0.129118	0.0201222	0.94055	-0.108467	0.496419	0.574683	0.115645	0.446247	0.0769903
P20290	Transcription factor BTF3 (Nascent polypeptide-associated complex subunit beta) (NAC-beta) (RNA polymerase B transcription factor 3)	BTF3	-0.552374	0.0601809	-0.558169	0.0422147	-0.246361	0.183391	-0.00646511	0.977252	0.305372	0.151553
Q86UY6	N-alpha-acetyltransferase 40 (EC 2.3.1.257) (N-acetyltransferase 11) (N-alpha-acetyltransferase D) (NatD) (hNatD) (Protein acetyltransferase 1)	NAA40	-0.55229	0.190014	-0.802688	0.0622636	-0.0294769	0.925426	-0.251439	0.395958	0.521819	0.0783282
Q9NZM5	Ribosome biogenesis protein NOP53 (Glioma tumor suppressor candidate region gene 2 protein) (Protein interacting with carboxyl terminus 1) (PICT-1) (p60)	NOP53	-0.551736	0.11244	-0.582314	0.0393052	-0.832967	0.0449415	-0.0306046	0.913496	-0.281436	0.119259
P18074	General transcription and DNA repair factor IIH helicase subunit XPD (TFIIH subunit XPD) (EC 3.6.4.12) (Basic transcription factor 2 80 kDa subunit) (BTF2 p80) (CXPD) (DNA excision repair protein ERCC-2) (DNA repair protein complementing XP-D cells) (TFIIH basal transcription factor complex 80 kDa subunit) (TFIIH 80 kDa subunit) (TFIIH p80) (Xeroderma pigmentosum group D-complementing protein)	ERCC2	-0.55116	0.158324	-0.4619	0.217404	-0.524851	0.116551	0.0901402	0.567299	0.0274481	0.887016
Q9ULL5	Proline-rich protein 12	PRR12	-0.550573	0.1291	-0.291786	0.186074	-0.129261	0.466084	0.258886	0.305963	0.421435	0.235439
O43493	Trans-Golgi network integral membrane protein 2 (TGN38 homolog) (TGN46) (TGN48) (Trans-Golgi network protein TGN51)	TGOLN2	-0.550117	0.0696155	-0.289336	0.164315	-0.474891	0.0836521	0.260907	0.244804	0.0747228	0.639636
Q15361	Transcription termination factor 1 (TTF-1) (RNA polymerase I termination factor) (Transcription termination factor I) (TTF-I)	TTF1	-0.550043	0.205512	-0.145605	0.721671	-0.199255	0.508816	0.402722	0.353945	0.350497	0.261269
Q9Y6I4	Ubiquitin carboxyl-terminal hydrolase 3 (EC 3.4.19.12) (Deubiquitinating enzyme 3) (Ubiquitin thioesterase 3) (Ubiquitin-specific-processing protease 3)	USP3	-0.547932	0.205512	0.0398403	0.926463	0.0648829	0.842864	0.586885	0.268005	0.612588	0.137121
Q4ZIN3	Membralin (Transmembrane protein 259)	TMEM259	-0.547932	0.205512	-0.341903	0.403242	0.0200577	0.956831	0.205393	0.568212	0.567545	0.14724
Q9H5H4	Zinc finger protein 768	ZNF768	-0.547932	0.205512	-0.0709665	0.867474	-0.522841	0.174431	0.477159	0.31058	0.0243197	0.9282
Q9NPG3	Ubinuclein-1 (HIRA-binding protein) (Protein VT4) (Ubiquitously expressed nuclear protein)	UBN1	-0.547932	0.205512	-0.62371	0.204017	-0.706041	0.122491	-0.07552	0.849174	-0.15682	0.556702
Q9UGU5	HMG domain-containing protein 4 (HMG box-containing protein 4) (High mobility group protein 2-like 1) (Protein HMGBCG)	HMGXB4	-0.54667	0.277114	-0.427885	0.148623	-0.468117	0.127019	0.118697	0.814527	0.0790829	0.868152
Q13625	Apoptosis-stimulating of p53 protein 2 (Bcl2-binding protein) (Bbp) (Renal carcinoma antigen NY-REN-51) (Tumor suppressor p53-binding protein 2) (53BP2) (p53-binding protein 2) (p53BP2)	TP53BP2	-0.545265	0.143219	-0.265156	0.221224	-0.179944	0.304662	0.280234	0.491046	0.365168	0.283076
Q14592	Zinc finger protein 460 (Zinc finger protein 272) (Zinc finger protein HZF8)	ZNF460	-0.544781	0.110821	0.0305964	0.910777	-0.206273	0.306363	0.574683	0.160963	0.337548	0.137121
Q53HL2	Borealin (Cell division cycle-associated protein 8) (Dasra-B) (hDasra-B) (Pluripotent embryonic stem cell-related gene 3 protein)	CDCA8	-0.542726	0.112688	-0.706614	0.0729793	-0.554983	0.0501875	-0.163329	0.693333	-0.011995	0.949864
Q8IWI9	MAX gene-associated protein (MAX dimerization protein 5)	MGA	-0.53952	0.209282	-0.643856	0.1947	-0.632629	0.136001	-0.104697	0.780478	-0.0923402	0.731991
Q14119	Vascular endothelial zinc finger 1 (Putative transcription factor DB1) (Zinc finger protein 161)	VEZF1	-0.539194	0.0755397	-0.392716	0.107623	-0.298029	0.130669	0.147189	0.499422	0.241212	0.266093
Q92673	Sortilin-related receptor (Low-density lipoprotein receptor relative with 11 ligand-binding repeats) (LDLR relative with 11 ligand-binding repeats) (LR11) (SorLA-1) (Sorting protein-related receptor containing LDLR class A repeats) (SorLA)	SORL1	-0.539023	0.21399	-0.0698054	0.819729	-0.119722	0.590469	0.468742	0.239076	0.41855	0.134994
O75506	Heat shock factor-binding protein 1 (Nasopharyngeal carcinoma-associated antigen 13) (NPC-A-13)	HSBP1	-0.537427	0.280321	-0.745181	0.0671893	-0.243575	0.503512	-0.206942	0.749024	0.29476	0.153751
P24928	DNA-directed RNA polymerase II subunit RPB1 (RNA polymerase II subunit B1) (EC 2.7.7.6) (DNA-directed RNA polymerase II subunit A) (DNA-directed RNA polymerase III largest subunit) (RNA-directed RNA polymerase II subunit RPB1) (EC 2.7.7.48)	POLR2A	-0.537055	0.0596616	-0.0429757	0.867855	-0.0412482	0.799552	0.49455	0.211054	0.496153	0.0550236
Q9UI42	Carboxypeptidase A4 (EC 3.4.17.-) (Carboxypeptidase A3)	CPA4	-0.536442	0.11244	-0.569211	0.109584	-0.195882	0.506774	0.136068	0.634056	0.341951	0.172381
Q15036	Sorting nexin-17	SNX17	-0.534818	0.0981993	-0.461194	0.11214	-0.160997	0.380698	0.0734397	0.780807	0.37415	0.211503
P07996	Thrombospondin-1 (Glycoprotein G)	THBS1	-0.533667	0.190014	0.271966	0.377128	-0.174882	0.322889	0.805675	0.294377	0.358751	0.157583
Q5UCC4	ER membrane protein complex subunit 10 (Hematopoietic signal peptide-containing membrane domain-containing protein 1)	EMC10	-0.533519	0.0596616	-0.346839	0.145417	-0.322729	0.101702	0.187017	0.336572	0.210831	0.149826
Q9NPA0	ER membrane protein complex subunit 7	EMC7	-0.531569	0.16678	-0.280236	0.287625	-0.270435	0.245753	0.251191	0.457735	0.260774	0.193301
Q9H4H8	Protein FAM83D (Spindle protein CHICA)	FAM83D	-0.531108	0.0708677	-0.77066	0.0377624	-0.565097	0.0538143	-0.239779	0.438952	-0.0343992	0.848942
P20248	Cyclin-A2 (Cyclin-A) (Cyclin A)	CCNA2	-0.529871	0.272021	-0.263779	0.692657	-0.725918	0.10041	0.26723	0.45699	-0.194465	0.321213
P05067	Amyloid-beta A4 protein (ABPP) (APPI) (APP) (Alzheimer disease amyloid protein) (Amyloid precursor protein) (Amyloid-beta precursor protein) (Cerebral vascular amyloid peptide) (CVAP) (PreA4) (Protease nexin-II) (PN-II) [Cleaved into: N-APP; Soluble APP-alpha (S-APP-alpha); Soluble APP-beta (S-APP-beta); C99 (Beta-secretase C-terminal fragment) (Beta-CTF); Amyloid-beta protein 42 (Abeta42) (Beta-…	APP	-0.529555	0.333422	-0.0075034	0.975093	-0.0139746	0.939232	0.521252	0.359305	0.514064	0.255153
Q9ULG6	Cell cycle progression protein 1 (Cell cycle progression restoration protein 8)	CCPG1	-0.52851	0.17972	0.0705647	0.852228	-0.591852	0.0972709	0.598604	0.363008	-0.0644882	0.875488
Q9ULC5	Long-chain-fatty-acid--CoA ligase 5 (EC 6.2.1.3) (Long-chain acyl-CoA synthetase 5) (LACS 5)	ACSL5	-0.527985	0.095044	-0.252189	0.398927	-0.133759	0.469644	0.275293	0.320439	0.393996	0.0892953
Q5W0B1	RING finger protein 219	RNF219	-0.527861	0.0737931	-0.796747	0.0214187	-0.499122	0.0707669	-0.268086	0.231078	0.0288584	0.89235
Q9Y262	Eukaryotic translation initiation factor 3 subunit L (eIF3l) (Eukaryotic translation initiation factor 3 subunit 6-interacting protein) (Eukaryotic translation initiation factor 3 subunit E-interacting protein)	EIF3L	-0.527225	0.0981789	-0.760599	0.0347577	-0.43897	0.0686875	-0.234269	0.245918	0.0875552	0.56484
Q96A46	Mitoferrin-2 (Mitochondrial RNA-splicing protein 3/4 homolog) (MRS3/4) (hMRS3/4) (Mitochondrial iron transporter 2) (Solute carrier family 25 member 28)	SLC25A28	-0.526992	0.215615	-0.351074	0.393897	-1.08314	0.0783808	0.177599	0.618663	-0.556393	0.149826
Q9UL63	Muskelin	MKLN1	-0.525558	0.112688	-0.385032	0.361377	-0.307821	0.220997	0.14076	0.620284	0.21695	0.206945
Q9H1E5	Thioredoxin-related transmembrane protein 4 (Thioredoxin domain-containing protein 13)	TMX4	-0.524569	0.105608	-0.218738	0.266755	-0.164775	0.38114	0.305469	0.277771	0.359414	0.154083
P55039	Developmentally-regulated GTP-binding protein 2 (DRG-2)	DRG2	-0.523699	0.5339	-0.264016	0.391208	-0.158574	0.686888	0.260166	0.751041	0.365043	0.386038
O75787	Renin receptor (ATPase H(+)-transporting lysosomal accessory protein 2) (ATPase H(+)-transporting lysosomal-interacting protein 2) (ER-localized type I transmembrane adaptor) (Embryonic liver differentiation factor 10) (N14F) (Renin/prorenin receptor) (Vacuolar ATP synthase membrane sector-associated protein M8-9) (ATP6M8-9) (V-ATPase M8.9 subunit)	ATP6AP2	-0.52294	0.0887896	-0.0249265	0.900127	-0.135852	0.461968	0.497789	0.121947	0.387363	0.17333
Q86XZ4	Spermatogenesis-associated serine-rich protein 2 (Serine-rich spermatocytes and round spermatid 59 kDa protein) (p59scr)	SPATS2	-0.522054	0.112688	-0.550483	0.091873	0.0872464	0.584775	-0.0286615	0.929883	0.609013	0.052929
Q92896	Golgi apparatus protein 1 (CFR-1) (Cysteine-rich fibroblast growth factor receptor) (E-selectin ligand 1) (ESL-1) (Golgi sialoglycoprotein MG-160)	GLG1	-0.521778	0.0640275	-0.640401	0.0395988	0.138007	0.333995	-0.1186	0.545844	0.660265	0.0358804
Q66K64	DDB1- and CUL4-associated factor 15	DCAF15	-0.52038	0.171955	-0.45818	0.274579	-0.251226	0.174431	0.0616586	0.751041	0.269486	0.32037
Q969T4	Ubiquitin-conjugating enzyme E2 E3 (EC 2.3.2.23) (E2 ubiquitin-conjugating enzyme E3) (UbcH9) (Ubiquitin carrier protein E3) (Ubiquitin-conjugating enzyme E2-23 kDa) (Ubiquitin-protein ligase E3)	UBE2E3	-0.518701	0.220556	-0.691989	0.174272	-0.286304	0.363797	-0.174621	0.622458	0.231432	0.406523
Q15011	Homocysteine-responsive endoplasmic reticulum-resident ubiquitin-like domain member 1 protein (Methyl methanesulfonate (MMF)-inducible fragment protein 1)	HERPUD1	-0.517761	0.0887896	0.384606	0.23317	-0.00816784	0.971978	0.902324	0.0727592	0.509353	0.0746217
Q8TCG1	Protein CIP2A (Cancerous inhibitor of PP2A) (p90 autoantigen)	CIP2A	-0.516885	0.0696155	-0.529732	0.0593592	-0.163109	0.26761	-0.0124725	0.952564	0.353853	0.0916095
P21675	Transcription initiation factor TFIID subunit 1 (EC 2.3.1.48) (EC 2.7.11.1) (Cell cycle gene 1 protein) (TBP-associated factor 250 kDa) (p250) (Transcription initiation factor TFIID 250 kDa subunit) (TAF(II)250) (TAFII-250) (TAFII250)	TAF1	-0.516636	0.221201	-0.477944	0.284287	-0.360305	0.279041	0.0398403	0.924046	0.155749	0.560298
Q13501	Sequestosome-1 (EBI3-associated protein of 60 kDa) (EBIAP) (p60) (Phosphotyrosine-independent ligand for the Lck SH2 domain of 62 kDa) (Ubiquitin-binding protein p62)	SQSTM1	-0.512938	0.0667794	0.612247	0.0655825	-0.550857	0.144764	1.12462	0.0476443	-0.0391288	0.912514
Q02818	Nucleobindin-1 (CALNUC)	NUCB1	-0.509948	0.0656393	-0.318632	0.153962	-0.152197	0.291101	0.190468	0.362421	0.357445	0.0811664
Q9UFH2	Dynein heavy chain 17, axonemal (Axonemal beta dynein heavy chain 17) (Axonemal dynein heavy chain-like protein 1) (Ciliary dynein heavy chain 17) (Ciliary dynein heavy chain-like protein 1) (Dynein light chain 2, axonemal)	DNAH17	-0.508403	0.224345	0.0313952	0.942298	-0.0543923	0.869359	0.539035	0.285806	0.453122	0.18814
P48730	Casein kinase I isoform delta (CKI-delta) (CKId) (EC 2.7.11.1) (Tau-protein kinase CSNK1D) (EC 2.7.11.26)	CSNK1D	-0.50708	0.222591	-0.655803	0.113994	-0.34183	0.0971605	-0.147654	0.742194	0.166175	0.632167
Q9H9Y2	Ribosome production factor 1 (Brix domain-containing protein 5) (Ribosome biogenesis protein RPF1)	RPF1	-0.505152	0.0887896	-0.0528056	0.819729	-0.283383	0.165588	0.452667	0.144543	0.221504	0.254709
Q96CM3	Mitochondrial RNA pseudouridine synthase RPUSD4 (EC 5.4.99.-) (RNA pseudouridylate synthase domain-containing protein 4)	RPUSD4	-0.504965	0.155541	-0.743388	0.104512	-1.06705	0.0538143	-0.238378	0.360208	-0.56167	0.163017
Q53HC5	Kelch-like protein 26	KLHL26	-0.50468	0.224345	0.0960579	0.769623	-0.292981	0.238764	0.600672	0.0858071	0.211418	0.222102
O43439	Protein CBFA2T2 (ETO homologous on chromosome 20) (MTG8-like protein) (MTG8-related protein 1) (Myeloid translocation-related protein 1) (p85)	CBFA2T2	-0.504305	0.227114	-0.204233	0.603021	0.0143553	0.968431	0.299831	0.446977	0.520045	0.159301
Q9NS73	MAP3K12-binding inhibitory protein 1 (MAPK upstream kinase-binding inhibitory protein) (MUK-binding inhibitory protein)	MBIP	-0.504305	0.227114	-0.384584	0.361197	-0.354759	0.284711	0.119024	0.744316	0.149259	0.575375
Q9H6R6	Palmitoyltransferase ZDHHC6 (EC 2.3.1.225) (Transmembrane protein H4) (Zinc finger DHHC domain-containing protein 6) (DHHC-6) (Zinc finger protein 376)	ZDHHC6	-0.503692	0.228185	0.0345211	0.905167	-0.709671	0.0563421	0.53817	0.395958	-0.205065	0.30129
Q96EU6	Ribosomal RNA processing protein 36 homolog	RRP36	-0.502249	0.0700215	-0.299076	0.158494	-0.425518	0.0799634	0.202138	0.286921	0.076126	0.558767
P40424	Pre-B-cell leukemia transcription factor 1 (Homeobox protein PBX1) (Homeobox protein PRL)	PBX1	-0.501788	0.115889	-0.272825	0.404118	0.119271	0.726906	0.228501	0.466643	0.620587	0.137121
Q86YS6	Ras-related protein Rab-43 (Ras-related protein Rab-41)	RAB43	-0.500657	0.140006	-0.47644	0.137975	-0.358184	0.137515	0.0234446	0.943543	0.142079	0.492415
Q5T8D3	Acyl-CoA-binding domain-containing protein 5	ACBD5	-0.500652	0.164964	-0.213826	0.413009	-0.0929381	0.620672	0.286955	0.456692	0.408013	0.131388
Q15906	Vacuolar protein sorting-associated protein 72 homolog (Protein YL-1) (Transcription factor-like 1)	VPS72	-0.500512	0.0696155	-0.339589	0.132071	-0.300552	0.10821	0.159995	0.346377	0.199602	0.202684
Q9UFG5	UPF0449 protein C19orf25	C19orf25	-0.499145	0.0640275	-0.472438	0.164315	-0.464633	0.0857555	0.0257822	0.943843	0.0338545	0.861138
P61024	Cyclin-dependent kinases regulatory subunit 1 (CKS-1)	CKS1B	-0.498812	0.115629	-0.278279	0.367236	-0.0184509	0.935053	0.220575	0.338778	0.479698	0.0543484
Q14596	Next to BRCA1 gene 1 protein (Cell migration-inducing gene 19 protein) (Membrane component chromosome 17 surface marker 2) (Neighbor of BRCA1 gene 1 protein) (Protein 1A1-3B)	NBR1	-0.498219	0.193463	0.307174	0.284454	-0.179864	0.356912	0.80537	0.23291	0.318617	0.319407
Q6NXE6	Armadillo repeat-containing protein 6	ARMC6	-0.497646	0.168857	-0.50688	0.0734522	-0.164297	0.412835	-0.00935646	0.977252	0.333249	0.250948
P30414	NK-tumor recognition protein (NK-TR protein) (Natural-killer cells cyclophilin-related protein) (Peptidyl-prolyl cis-trans isomerase NKTR) (PPIase) (EC 5.2.1.8) (Rotamase)	NKTR	-0.496471	0.179801	-0.87403	0.0944343	-0.166113	0.382178	-0.379118	0.243923	0.329491	0.255871
Q8NDF8	Non-canonical poly(A) RNA polymerase PAPD5 (EC 2.7.7.19) (PAP-associated domain-containing protein 5) (Terminal uridylyltransferase 3) (TUTase 3) (Topoisomerase-related function protein 4-2) (TRF4-2)	PAPD5	-0.496307	0.228989	-0.371903	0.235901	0.0534958	0.850365	0.124417	0.537921	0.550631	0.0543484
Q86V24	Adiponectin receptor protein 2 (Progestin and adipoQ receptor family member 2) (Progestin and adipoQ receptor family member II)	ADIPOR2	-0.496142	0.231382	0.045443	0.916172	0.931305	0.0887229	0.54201	0.28407	1.42761	0.0638734
P50897	Palmitoyl-protein thioesterase 1 (PPT-1) (EC 3.1.2.22) (Palmitoyl-protein hydrolase 1)	PPT1	-0.494314	0.0696155	-0.245302	0.212995	-0.119355	0.389566	0.249176	0.243251	0.375885	0.0798528
Q9BWT3	Poly(A) polymerase gamma (PAP-gamma) (EC 2.7.7.19) (Neo-poly(A) polymerase) (Neo-PAP) (Polynucleotide adenylyltransferase gamma) (SRP RNA 3'-adenylating enzyme) (Signal recognition particle RNA-adenylating enzyme) (SRP RNA-adenylating enzyme)	PAPOLG	-0.494267	0.112279	-0.472687	0.300622	-0.273871	0.332707	0.0212783	0.971308	0.220172	0.529126
Q9NUQ3	Gamma-taxilin (Environmental lipopolysaccharide-responding gene protein) (Factor inhibiting ATF4-mediated transcription) (FIAT) (Lipopolysaccharide-specific response protein 5)	TXLNG	-0.494257	0.0975632	-0.414545	0.132071	-0.337767	0.102876	0.0794286	0.637298	0.156742	0.231203
Q7Z392	Trafficking protein particle complex subunit 11	TRAPPC11	-0.494109	0.232439	-0.0291463	0.946361	0.0840643	0.785902	0.465713	0.315099	0.578214	0.144049
Q96MM7	Heparan-sulfate 6-O-sulfotransferase 2 (HS6ST-2) (EC 2.8.2.-)	HS6ST2	-0.494109	0.232439	-0.401635	0.346461	-0.0159576	0.96577	0.0935602	0.806579	0.478195	0.17564
Q9UBR2	Cathepsin Z (EC 3.4.18.1) (Cathepsin P) (Cathepsin X)	CTSZ	-0.493578	0.125138	-0.300333	0.188118	-0.149296	0.43363	0.193961	0.410151	0.344748	0.113598
Q9BQ70	Transcription factor 25 (TCF-25) (Nuclear localized protein 1)	TCF25	-0.493245	0.112688	-0.879554	0.0265516	-0.150397	0.410414	-0.386241	0.155413	0.343154	0.0783282
Q9Y3L3	SH3 domain-binding protein 1	SH3BP1	-0.492828	0.211433	-0.0715914	0.700048	0.135938	0.348802	0.42118	0.330654	0.628562	0.130126
Q11206	CMP-N-acetylneuraminate-beta-galactosamide-alpha-2,3-sialyltransferase 4 (Alpha 2,3-ST 4) (Beta-galactoside alpha-2,3-sialyltransferase 4) (EC 2.4.99.2) (EC 2.4.99.4) (Alpha 2,3-sialyltransferase IV) (Gal-NAc6S) (Gal-beta-1,4-GalNAc-alpha-2,3-sialyltransferase) (SAT-3) (ST-4) (ST3Gal IV) (ST3GalIV) (ST3GalA.2) (STZ) (Sialyltransferase 4C) (SIAT4-C)	ST3GAL4	-0.492079	0.23313	-0.194295	0.622119	-0.26708	0.389839	0.297485	0.450941	0.22404	0.417421
Q6P4R8	Nuclear factor related to kappa-B-binding protein (DNA-binding protein R kappa-B) (INO80 complex subunit G)	NFRKB	-0.492079	0.23313	0.246104	0.536041	-0.311148	0.334229	0.737254	0.23291	0.180148	0.503019
Q53EZ4	Centrosomal protein of 55 kDa (Cep55) (Up-regulated in colon cancer 6)	CEP55	-0.490883	0.0789816	-0.479055	0.0944343	-0.247592	0.171421	0.0113606	0.96046	0.243212	0.146057
P62861	40S ribosomal protein S30 (Small ribosomal subunit protein eS30)	FAU	-0.490432	0.0887896	-0.441375	0.0944343	-0.354214	0.0869202	0.0491391	0.849038	0.13683	0.393601
Q8WUM9	Sodium-dependent phosphate transporter 1 (Gibbon ape leukemia virus receptor 1) (GLVR-1) (Leukemia virus receptor 1 homolog) (Phosphate transporter 1) (PiT-1) (Solute carrier family 20 member 1)	SLC20A1	-0.490109	0.095044	0.884399	0.0214187	-0.927794	0.029525	1.3742	0.0272847	-0.43845	0.0783282
Q99650	Oncostatin-M-specific receptor subunit beta (Interleukin-31 receptor subunit beta) (IL-31 receptor subunit beta) (IL-31R subunit beta) (IL-31R-beta) (IL-31RB)	OSMR	-0.488372	0.172427	0.598785	0.128986	0.119002	0.524679	1.08676	0.0518415	0.607139	0.0825895
P48201	ATP synthase F(0) complex subunit C3, mitochondrial (ATP synthase lipid-binding protein) (ATP synthase membrane subunit c locus 3) (ATP synthase proteolipid P3) (ATP synthase proton-transporting mitochondrial F(0) complex subunit C3) (ATPase protein 9) (ATPase subunit c)	ATP5MC3	-0.488069	0.532498	0.00499905	0.995666	-1.30899	0.0449415	0.493396	0.110581	-0.821131	0.219268
P45985	Dual specificity mitogen-activated protein kinase kinase 4 (MAP kinase kinase 4) (MAPKK 4) (EC 2.7.12.2) (JNK-activating kinase 1) (MAPK/ERK kinase 4) (MEK 4) (SAPK/ERK kinase 1) (SEK1) (Stress-activated protein kinase kinase 1) (SAPK kinase 1) (SAPKK-1) (SAPKK1) (c-Jun N-terminal kinase kinase 1) (JNKK)	MAP2K4	-0.488026	0.234566	-0.599462	0.212995	-0.265345	0.39274	-0.110916	0.765591	0.222805	0.418548
P35908	Keratin, type II cytoskeletal 2 epidermal (Cytokeratin-2e) (CK-2e) (Epithelial keratin-2e) (Keratin-2 epidermis) (Keratin-2e) (K2e) (Type-II keratin Kb2)	KRT2	-0.487781	0.14723	-0.0685496	0.952866	-1.10486	0.259326	0.419863	0.744316	-0.615404	0.532268
P49761	Dual specificity protein kinase CLK3 (EC 2.7.12.1) (CDC-like kinase 3)	CLK3	-0.487233	0.374864	-0.0761819	0.814093	0.196924	0.326197	0.411937	0.606556	0.684661	0.2377
Q765P7	MTSS1-like protein (Actin-bundling with BAIAP2 homology protein 1) (ABBA-1)	MTSS1L	-0.486004	0.23513	-0.459973	0.300253	-0.318326	0.324499	0.0271541	0.950505	0.168642	0.528623
Q9BZ29	Dedicator of cytokinesis protein 9 (Cdc42 guanine nucleotide exchange factor zizimin-1) (Zizimin-1)	DOCK9	-0.485465	0.335885	0.0481768	0.857844	-0.308687	0.387937	0.534103	0.353557	0.178297	0.333766
Q00341	Vigilin (High density lipoprotein-binding protein) (HDL-binding protein)	HDLBP	-0.484673	0.0753424	-0.515136	0.0553322	-0.020621	0.896751	-0.0307583	0.871169	0.463884	0.0543484
P09622	Dihydrolipoyl dehydrogenase, mitochondrial (EC 1.8.1.4) (Dihydrolipoamide dehydrogenase) (Glycine cleavage system L protein)	DLD	-0.484354	0.0760996	-0.0585379	0.805487	-0.64757	0.0579512	0.425958	0.226194	-0.163375	0.404948
Q96NU1	Sterile alpha motif domain-containing protein 11 (SAM domain-containing protein 11)	SAMD11	-0.484212	0.143983	-1.04862	0.0351331	0.47457	0.0987552	-0.564555	0.236685	0.958659	0.0496804
O15091	Mitochondrial ribonuclease P catalytic subunit (EC 3.1.26.5) (Mitochondrial ribonuclease P protein 3) (Mitochondrial RNase P protein 3)	KIAA0391	-0.483992	0.10536	-0.458846	0.0685108	-0.465557	0.0686875	0.0251945	0.921272	0.0183049	0.892594
P25054	Adenomatous polyposis coli protein (Protein APC) (Deleted in polyposis 2.5)	APC	-0.483985	0.235802	-0.680382	0.180066	-0.251539	0.413769	-0.195946	0.581973	0.231432	0.406523
Q9C0I3	Serine-rich coiled-coil domain-containing protein 1 (Coiled-coil serine-rich protein 1)	CCSER1	-0.483985	0.235802	-0.139236	0.735058	-0.403542	0.24493	0.343692	0.399152	0.0799754	0.766425
O15228	Dihydroxyacetone phosphate acyltransferase (DAP-AT) (DHAP-AT) (EC 2.3.1.42) (Acyl-CoA:dihydroxyacetonephosphateacyltransferase) (Glycerone-phosphate O-acyltransferase)	GNPAT	-0.483629	0.0760996	-0.272913	0.211607	-0.222435	0.162634	0.210193	0.277626	0.260457	0.123141
Q8IZW8	Tensin-4 (C-terminal tensin-like protein)	TNS4	-0.483628	0.121474	-0.172555	0.490547	-0.460225	0.145918	0.311999	0.268074	0.0240727	0.913598
P51946	Cyclin-H (MO15-associated protein) (p34) (p37)	CCNH	-0.483578	0.256386	-0.358576	0.143368	-0.115341	0.458276	0.124817	0.728834	0.368187	0.30577
Q9H8M2	Bromodomain-containing protein 9 (Rhabdomyosarcoma antigen MU-RMS-40.8)	BRD9	-0.482759	0.163395	-0.472168	0.273033	-0.266288	0.142714	0.00997736	0.977257	0.215315	0.416243
Q8NEZ4	Histone-lysine N-methyltransferase 2C (Lysine N-methyltransferase 2C) (EC 2.1.1.43) (Homologous to ALR protein) (Myeloid/lymphoid or mixed-lineage leukemia protein 3)	KMT2C	-0.481969	0.236869	-0.15682	0.699055	0.303342	0.343493	0.325386	0.419317	0.78576	0.102768
P11047	Laminin subunit gamma-1 (Laminin B2 chain) (Laminin-1 subunit gamma) (Laminin-10 subunit gamma) (Laminin-11 subunit gamma) (Laminin-2 subunit gamma) (Laminin-3 subunit gamma) (Laminin-4 subunit gamma) (Laminin-6 subunit gamma) (Laminin-7 subunit gamma) (Laminin-8 subunit gamma) (Laminin-9 subunit gamma) (S-laminin subunit gamma) (S-LAM gamma)	LAMC1	-0.481825	0.0753424	-0.189176	0.328914	-0.169845	0.320415	0.292073	0.228054	0.311763	0.120733
P26572	Alpha-1,3-mannosyl-glycoprotein 2-beta-N-acetylglucosaminyltransferase (EC 2.4.1.101) (N-glycosyl-oligosaccharide-glycoprotein N-acetylglucosaminyltransferase I) (GNT-I) (GlcNAc-T I)	MGAT1	-0.4807	0.112688	-0.497941	0.0593592	-0.334077	0.171421	-0.0173473	0.945199	0.146617	0.532883
O00410	Importin-5 (Imp5) (Importin subunit beta-3) (Karyopherin beta-3) (Ran-binding protein 5) (RanBP5)	IPO5	-0.480336	0.107206	-0.542648	0.11981	-0.223498	0.360903	-0.0625356	0.752791	0.257522	0.15507
Q9Y2X9	Zinc finger protein 281 (GC-box-binding zinc finger protein 1) (Transcription factor ZBP-99) (Zinc finger DNA-binding protein 99)	ZNF281	-0.479981	0.11846	0.06174	0.793946	-0.026627	0.941908	0.541897	0.23291	0.453353	0.0878348
P04626	Receptor tyrosine-protein kinase erbB-2 (EC 2.7.10.1) (Metastatic lymph node gene 19 protein) (MLN 19) (Proto-oncogene Neu) (Proto-oncogene c-ErbB-2) (Tyrosine kinase-type cell surface receptor HER2) (p185erbB2) (CD antigen CD340)	ERBB2	-0.479955	0.237328	-0.951764	0.113994	-0.0365259	0.913892	-0.0109857	0.987782	0.284228	0.226931
P35790	Choline kinase alpha (CK) (EC 2.7.1.32) (CHETK-alpha) (Ethanolamine kinase) (EK) (EC 2.7.1.82)	CHKA	-0.479955	0.237328	-1.08927	0.0950109	0.16221	0.587406	-0.608232	0.263477	0.643394	0.129607
P31689	DnaJ homolog subfamily A member 1 (DnaJ protein homolog 2) (HSDJ) (Heat shock 40 kDa protein 4) (Heat shock protein J2) (HSJ-2) (Human DnaJ protein 2) (hDj-2)	DNAJA1	-0.478201	0.0696155	-0.662491	0.0347577	-0.138207	0.328356	-0.185	0.350245	0.339162	0.0825895
Q6P1L5	Protein FAM117B (Amyotrophic lateral sclerosis 2 chromosomal region candidate gene 13 protein)	FAM117B	-0.477501	0.247843	0.239781	0.598689	-0.374115	0.36003	0.717051	0.0804557	0.103648	0.547145
Q8N720	Zinc finger protein 655 (Vav-interacting Krueppel-like protein)	ZNF655	-0.47665	0.181761	-0.0190409	0.952933	-0.211454	0.543375	0.457887	0.211054	0.265491	0.265808
Q96QD8	Sodium-coupled neutral amino acid transporter 2 (Amino acid transporter A2) (Protein 40-9-1) (Solute carrier family 38 member 2) (System A amino acid transporter 2) (System A transporter 1) (System N amino acid transporter 2)	SLC38A2	-0.475679	0.105608	0.305623	0.173057	0.369695	0.153884	0.780823	0.0565892	0.844974	0.0610405
Q9UI14	Prenylated Rab acceptor protein 1 (PRA1 family protein 1)	RABAC1	-0.475651	0.0992492	-0.248476	0.295038	0.0630487	0.667187	0.226487	0.277626	0.53892	0.0541687
Q8WUH1	Protein Churchill	CHURC1	-0.473931	0.239957	-0.816037	0.144107	0.226509	0.455086	-0.341903	0.40132	0.70044	0.116913
Q8WUY8	N-acetyltransferase 14 (EC 2.3.1.-) (K562 cell-derived leucine-zipper-like protein 1)	NAT14	-0.473931	0.239957	-0.260152	0.510703	0.00144197	0.996322	0.214125	0.554999	0.476122	0.176592
O00461	Golgi integral membrane protein 4 (Golgi integral membrane protein, cis) (GIMPc) (Golgi phosphoprotein 4) (Golgi-localized phosphoprotein of 130 kDa) (Golgi phosphoprotein of 130 kDa)	GOLIM4	-0.473049	0.119938	-0.32525	0.148901	-0.295097	0.160845	0.148005	0.455229	0.179242	0.229576
Q9NZJ0	Denticleless protein homolog (DDB1- and CUL4-associated factor 2) (Lethal(2) denticleless protein homolog) (Retinoic acid-regulated nuclear matrix-associated protein)	DTL	-0.471929	0.241006	0.227741	0.569058	-0.158429	0.596397	0.699552	0.236685	0.312665	0.295626
Q8NC42	E3 ubiquitin-protein ligase RNF149 (EC 2.3.2.27) (DNA polymerase-transactivated protein 2) (RING finger protein 149) (RING-type E3 ubiquitin transferase RNF149)	RNF149	-0.471631	0.127351	0.484506	0.164315	0.189887	0.370364	0.95568	0.0858231	0.66125	0.0695627
Q99732	Lipopolysaccharide-induced tumor necrosis factor-alpha factor (LPS-induced TNF-alpha factor) (Small integral membrane protein of lysosome/late endosome) (p53-induced gene 7 protein)	LITAF	-0.471281	0.227679	0.169109	0.490547	0.332028	0.194164	0.63978	0.228542	0.802697	0.0599922
O75629	Protein CREG1 (Cellular repressor of E1A-stimulated genes 1)	CREG1	-0.470988	0.221201	-0.356669	0.218171	-0.546102	0.0932249	0.114477	0.618663	-0.0749548	0.6871
Q8N128	Protein FAM177A1	FAM177A1	-0.470137	0.112688	-0.572157	0.0729793	-0.40543	0.138323	-0.10225	0.535429	0.0646466	0.623305
Q6IQ49	Replication stress response regulator SDE2	SDE2	-0.470066	0.095044	-0.533077	0.0932887	-0.464607	0.0707669	-0.0624595	0.727413	0.00566621	0.959066
O60331	Phosphatidylinositol 4-phosphate 5-kinase type-1 gamma (PIP5K1-gamma) (PtdIns(4)P-5-kinase 1 gamma) (EC 2.7.1.68) (Phosphatidylinositol 4-phosphate 5-kinase type I gamma) (PIP5KIgamma)	PIP5K1C	-0.469929	0.241089	0.172488	0.665771	-0.118727	0.695041	0.643394	0.24953	0.351628	0.260465
Q9BQE9	B-cell CLL/lymphoma 7 protein family member B (allergen Hom s 3)	BCL7B	-0.469929	0.241089	-0.452057	0.304953	0.0100637	0.976741	0.0186342	0.967271	0.480265	0.174937
Q9NPD8	Ubiquitin-conjugating enzyme E2 T (EC 2.3.2.23) (Cell proliferation-inducing gene 50 protein) (E2 ubiquitin-conjugating enzyme T) (Ubiquitin carrier protein T) (Ubiquitin-protein ligase T)	UBE2T	-0.469041	0.0994522	-1.03631	0.0727523	-0.156942	0.514235	-0.567936	0.23291	0.311799	0.199976
O43760	Synaptogyrin-2 (Cellugyrin)	SYNGR2	-0.468469	0.26277	-0.172427	0.490541	-0.59984	0.177058	0.296716	0.453651	-0.130144	0.453277
P04114	Apolipoprotein B-100 (Apo B-100) [Cleaved into: Apolipoprotein B-48 (Apo B-48)]	APOB	-0.468063	0.100599	1.36618	0.00818485	0.0915316	0.604894	1.83449	0.022747	0.559845	0.0743889
P30876	DNA-directed RNA polymerase II subunit RPB2 (EC 2.7.7.6) (DNA-directed RNA polymerase II 140 kDa polypeptide) (DNA-directed RNA polymerase II subunit B) (RNA polymerase II subunit 2) (RNA polymerase II subunit B2)	POLR2B	-0.467655	0.107235	-0.312626	0.164315	-0.0193079	0.911296	0.154748	0.465116	0.448559	0.0561654
Q9NPI1	Bromodomain-containing protein 7 (75 kDa bromodomain protein) (Protein CELTIX-1)	BRD7	-0.466731	0.143219	-0.519766	0.13049	-0.0404635	0.842864	-0.0519579	0.87602	0.426175	0.116017
P07711	Cathepsin L1 (EC 3.4.22.15) (Cathepsin L) (Major excreted protein) (MEP) [Cleaved into: Cathepsin L1 heavy chain; Cathepsin L1 light chain]	CTSL	-0.465651	0.172261	-0.218665	0.384258	-0.466938	0.0964917	0.247072	0.395958	-0.00136319	0.994616
Q13421	Mesothelin (CAK1 antigen) (Pre-pro-megakaryocyte-potentiating factor) [Cleaved into: Megakaryocyte-potentiating factor (MPF); Mesothelin, cleaved form]	MSLN	-0.465458	0.112688	-0.324068	0.172279	0.318226	0.119659	0.14125	0.634251	0.783452	0.0599922
O75380	NADH dehydrogenase [ubiquinone] iron-sulfur protein 6, mitochondrial (Complex I-13kD-A) (CI-13kD-A) (NADH-ubiquinone oxidoreductase 13 kDa-A subunit)	NDUFS6	-0.463909	0.0975632	-0.152741	0.43714	-0.208404	0.183462	0.310989	0.238255	0.256022	0.160851
Q9NPA5	Zinc finger protein 64 homolog, isoforms 1 and 2 (Zfp-64) (Zinc finger protein 338)	ZFP64	-0.462501	0.344795	-0.0477815	0.880723	0.227741	0.256894	0.414545	0.3421	0.689695	0.166763
Q15041	ADP-ribosylation factor-like protein 6-interacting protein 1 (ARL-6-interacting protein 1) (Aip-1) (Apoptotic regulator in the membrane of the endoplasmic reticulum)	ARL6IP1	-0.462203	0.143448	-0.850636	0.0888417	-0.712367	0.113614	-0.387417	0.228054	-0.250459	0.252192
O00308	NEDD4-like E3 ubiquitin-protein ligase WWP2 (EC 2.3.2.26) (Atrophin-1-interacting protein 2) (AIP2) (HECT-type E3 ubiquitin transferase WWP2) (WW domain-containing protein 2)	WWP2	-0.461841	0.0994522	-0.357849	0.15017	-0.12931	0.35551	0.103259	0.690177	0.333567	0.111678
Q9NY26	Zinc transporter ZIP1 (Solute carrier family 39 member 1) (Zinc-iron-regulated transporter-like) (Zrt- and Irt-like protein 1) (ZIP-1) (hZIP1)	SLC39A1	-0.460768	0.163395	0.0286898	0.8958	-0.177862	0.338053	0.489668	0.211054	0.282553	0.336412
O43292	Glycosylphosphatidylinositol anchor attachment 1 protein (GPI anchor attachment protein 1) (GAA1 protein homolog) (hGAA1)	GPAA1	-0.460106	0.344795	-0.586346	0.16295	-0.391235	0.131585	-0.126105	0.619176	0.0692889	0.80552
Q9H7E2	Tudor domain-containing protein 3	TDRD3	-0.459973	0.247107	-0.432455	0.321438	-0.734563	0.116551	0.0257376	0.954056	-0.275786	0.342995
Q8IV08	Phospholipase D3 (PLD 3) (EC 3.1.4.4) (Choline phosphatase 3) (HindIII K4L homolog) (Hu-K4) (Phosphatidylcholine-hydrolyzing phospholipase D3)	PLD3	-0.459861	0.17789	-0.0289609	0.910529	0.260876	0.210159	0.431156	0.20204	0.721312	0.0541687
Q13283	Ras GTPase-activating protein-binding protein 1 (G3BP-1) (EC 3.6.4.12) (EC 3.6.4.13) (ATP-dependent DNA helicase VIII) (hDH VIII) (GAP SH3 domain-binding protein 1)	G3BP1	-0.459661	0.0887896	-0.486549	0.0622636	-0.0705056	0.642911	-0.0263708	0.891859	0.389876	0.0837085
Q8NBI5	Solute carrier family 43 member 3 (Protein FOAP-13)	SLC43A3	-0.459536	0.112688	-0.170325	0.353499	-0.562856	0.0617246	0.289997	0.271052	-0.102387	0.400772
P15848	Arylsulfatase B (ASB) (EC 3.1.6.12) (N-acetylgalactosamine-4-sulfatase) (G4S)	ARSB	-0.459229	0.129118	-0.143058	0.567091	-0.153865	0.412253	0.316055	0.267986	0.305679	0.146245
Q99622	Protein C10	C12orf57	-0.459123	0.110821	-0.623812	0.0725563	-0.0891322	0.534156	-0.164922	0.545652	0.370032	0.0846452
Q8TF76	Serine/threonine-protein kinase haspin (EC 2.7.11.1) (Germ cell-specific gene 2 protein) (H-haspin) (Haploid germ cell-specific nuclear protein kinase)	HASPIN	-0.458733	0.17877	-0.38304	0.23317	-0.306704	0.215627	0.0756212	0.797915	0.151172	0.450257
O00221	NF-kappa-B inhibitor epsilon (NF-kappa-BIE) (I-kappa-B-epsilon) (IkB-E) (IkB-epsilon) (IkappaBepsilon)	NFKBIE	-0.45799	0.247868	-0.529073	0.251265	-0.163268	0.584775	-0.0724828	0.855966	0.295135	0.317794
Q53EU6	Glycerol-3-phosphate acyltransferase 3 (GPAT-3) (EC 2.3.1.15) (1-acyl-sn-glycerol-3-phosphate O-acyltransferase 10) (AGPAT 10) (1-acyl-sn-glycerol-3-phosphate O-acyltransferase 9) (1-AGP acyltransferase 9) (1-AGPAT 9) (EC 2.3.1.51) (Acyl-CoA:glycerol-3-phosphate acyltransferase 3) (hGPAT3) (Lung cancer metastasis-associated protein 1) (Lysophosphatidic acid acyltransferase theta) (LPAAT-theta) (M…	GPAT3	-0.45799	0.247868	-0.195946	0.618988	-0.200913	0.505396	0.260628	0.493675	0.257011	0.367646
Q2TAZ0	Autophagy-related protein 2 homolog A	ATG2A	-0.456201	0.450123	-0.162002	0.75891	0.0093712	0.979846	0.293618	0.334324	0.465341	0.154083
Q9BVS4	Serine/threonine-protein kinase RIO2 (EC 2.7.11.1) (RIO kinase 2)	RIOK2	-0.456009	0.248381	-0.200913	0.609207	-0.438307	0.218103	0.253384	0.504026	0.0186342	0.943717
Q06587	E3 ubiquitin-protein ligase RING1 (EC 2.3.2.27) (Polycomb complex protein RING1) (RING finger protein 1) (RING-type E3 ubiquitin transferase RING1) (Really interesting new gene 1 protein)	RING1	-0.455273	0.288786	-0.270371	0.333181	-0.0880498	0.657571	0.185001	0.518824	0.367221	0.162987
Q6QNY1	Biogenesis of lysosome-related organelles complex 1 subunit 2 (BLOC-1 subunit 2) (Centrosome-associated protein)	BLOC1S2	-0.45456	0.390003	-0.784213	0.256516	-0.0264909	0.9483	-0.331178	0.2902	0.42711	0.13714
Q9BQE4	Selenoprotein S (SelS) (VCP-interacting membrane protein)	SELENOS	-0.454221	0.0997871	-0.324927	0.150604	-0.184404	0.224219	0.129695	0.446977	0.269813	0.125395
Q16850	Lanosterol 14-alpha demethylase (LDM) (EC 1.14.13.70) (CYPLI) (Cytochrome P450 51A1) (Cytochrome P450-14DM) (Cytochrome P45014DM) (Cytochrome P450LI) (Sterol 14-alpha demethylase)	CYP51A1	-0.453811	0.0919524	0.182574	0.35581	-0.162605	0.371491	0.63567	0.0479108	0.291104	0.120988
Q9H9L3	Interferon-stimulated 20 kDa exonuclease-like 2 (EC 3.1.-.-)	ISG20L2	-0.453362	0.354349	-0.300413	0.382999	-0.175066	0.360903	0.152738	0.618637	0.278545	0.51913
Q86YQ8	Copine-8 (Copine VIII)	CPNE8	-0.452719	0.0994522	-0.255695	0.250918	-0.514813	0.0969943	0.197134	0.479471	-0.0618278	0.832437
Q9C004	Protein sprouty homolog 4 (Spry-4)	SPRY4	-0.452558	0.162409	-0.340968	0.300809	-1.12888	0.0427252	0.111834	0.620596	-0.676804	0.0666247
Q9Y5A9	YTH domain-containing family protein 2 (CLL-associated antigen KW-14) (High-glucose-regulated protein 8) (Renal carcinoma antigen NY-REN-2)	YTHDF2	-0.452105	0.0811445	-0.463648	0.0754589	-0.319601	0.113602	-0.0114622	0.965114	0.133213	0.327159
Q9HD23	Magnesium transporter MRS2 homolog, mitochondrial (MRS2-like protein)	MRS2	-0.452057	0.25047	0.102994	0.809832	0.0440443	0.896751	0.555816	0.28027	0.496718	0.167793
Q9H825	Methyltransferase-like protein 8 (EC 2.1.1.-)	METTL8	-0.451359	0.183481	0.125084	0.886203	-0.805774	0.0449415	0.57682	0.488888	-0.353191	0.308207
A6NCE7	Microtubule-associated proteins 1A/1B light chain 3 beta 2 (Microtubule-associated proteins 1A/1B light chain 3B-like)	MAP1LC3B2	-0.45125	0.407133	0.900639	0.0393052	0.140312	0.47116	1.35178	0.20895	0.591274	0.203386
Q49B96	Cytochrome c oxidase assembly protein COX19 (hCOX19)	COX19	-0.4496	0.158004	-0.0580207	0.855326	-0.168001	0.380265	0.3916	0.233251	0.281689	0.172503
Q2NKX8	DNA excision repair protein ERCC-6-like (EC 3.6.4.12) (ATP-dependent helicase ERCC6-like) (PLK1-interacting checkpoint helicase) (Tumor antigen BJ-HCC-15)	ERCC6L	-0.449417	0.190014	-0.279227	0.328914	-0.0969081	0.603881	0.16942	0.477438	0.352355	0.162242
O75976	Carboxypeptidase D (EC 3.4.17.22) (Metallocarboxypeptidase D) (gp180)	CPD	-0.448546	0.107013	-0.266817	0.201503	-0.069843	0.64416	0.181868	0.362421	0.377982	0.0856845
Q9H0X4	Protein FAM234A (Protein ITFG3)	FAM234A	-0.448168	0.115889	-0.306586	0.180066	-0.138956	0.321393	0.141298	0.545844	0.30901	0.139232
Q9H0W8	Protein SMG9 (Protein SMG-9)	SMG9	-0.447413	0.115629	-0.247524	0.385146	0.293146	0.198653	0.199437	0.452352	0.740414	0.0413058
P13645	Keratin, type I cytoskeletal 10 (Cytokeratin-10) (CK-10) (Keratin-10) (K10)	KRT10	-0.447175	0.143448	-0.158855	0.840786	-1.0332	0.16981	0.28809	0.788324	-0.58551	0.472422
Q9NWK9	Box C/D snoRNA protein 1 (Serologically defined breast cancer antigen NY-BR-75) (Zinc finger HIT domain-containing protein 6)	ZNHIT6	-0.447108	0.156251	-0.104069	0.632151	-0.438834	0.0783808	0.342935	0.215011	0.00772173	0.975455
Q8N1B3	Cyclin-Q (CDK10-activating cyclin) (Cyclin-M) (Cyclin-related protein FAM58A)	CCNQ	-0.446148	0.254317	-0.0985055	0.816757	-0.32916	0.312619	0.348232	0.395958	0.117695	0.660417
Q99081	Transcription factor 12 (TCF-12) (Class B basic helix-loop-helix protein 20) (bHLHb20) (DNA-binding protein HTF4) (E-box-binding protein) (Transcription factor HTF-4)	TCF12	-0.446148	0.254317	-0.364013	0.380723	-0.182786	0.542514	0.0827026	0.831748	0.264236	0.356622
Q9BYB0	SH3 and multiple ankyrin repeat domains protein 3 (Shank3) (Proline-rich synapse-associated protein 2) (ProSAP2)	SHANK3	-0.446148	0.254317	-0.0380063	0.93084	-0.0454314	0.893749	0.408168	0.350245	0.40163	0.219268
Q5K651	Sterile alpha motif domain-containing protein 9 (SAM domain-containing protein 9)	SAMD9	-0.444184	0.255368	0.155749	0.700048	0.470927	0.198454	0.60027	0.263477	0.91533	0.0876031
Q9NX55	Huntingtin-interacting protein K (Huntingtin yeast partner K)	HYPK	-0.442689	0.169199	-0.309645	0.164315	-0.245137	0.190302	0.132487	0.717572	0.196845	0.413869
Q9Y6J9	TAF6-like RNA polymerase II p300/CBP-associated factor-associated factor 65 kDa subunit 6L (PCAF-associated factor 65-alpha) (PAF65-alpha)	TAF6L	-0.442222	0.256386	-0.438307	0.315698	-0.45799	0.206517	0.00288251	0.995217	-0.0159576	0.949864
Q92667	A-kinase anchor protein 1, mitochondrial (A-kinase anchor protein 149 kDa) (AKAP 149) (Dual specificity A-kinase-anchoring protein 1) (D-AKAP-1) (Protein kinase A-anchoring protein 1) (PRKA1) (Spermatid A-kinase anchor protein 84) (S-AKAP84)	AKAP1	-0.441759	0.303632	-0.119061	0.721671	-0.0794476	0.755448	0.322934	0.40966	0.362282	0.378634
Q9NZ72	Stathmin-3 (SCG10-like protein)	STMN3	-0.441339	0.135592	0.138051	0.575044	-0.251345	0.228477	0.580715	0.156419	0.190651	0.277888
Q969E8	Pre-rRNA-processing protein TSR2 homolog	TSR2	-0.441262	0.133296	-0.262256	0.380723	-0.0523312	0.843762	0.178258	0.452152	0.388303	0.0892953
P05107	Integrin beta-2 (Cell surface adhesion glycoproteins LFA-1/CR3/p150,95 subunit beta) (Complement receptor C3 subunit beta) (CD antigen CD18)	ITGB2	-0.440263	0.256386	0.773152	0.152245	0.195348	0.51591	1.21412	0.1575	0.635987	0.131944
Q9NVR5	Protein kintoun (Dynein assembly factor 2, axonemal)	DNAAF2	-0.440263	0.256386	-0.446148	0.308282	0.368489	0.273028	-0.00433459	0.991896	0.809826	0.0992225
Q9Y3C5	RING finger protein 11	RNF11	-0.440263	0.256386	-0.510457	0.261626	-0.354759	0.284711	-0.0709665	0.859425	0.0854247	0.750387
Q9GZZ1	N-alpha-acetyltransferase 50 (hNaa50p) (EC 2.3.1.258) (N-acetyltransferase 13) (N-acetyltransferase 5) (hNAT5) (N-acetyltransferase san homolog) (hSAN) (N-epsilon-acetyltransferase 50) (EC 2.3.1.-) (NatE catalytic subunit)	NAA50	-0.440078	0.085675	-0.395559	0.11152	-0.161571	0.327607	0.0449615	0.807053	0.27889	0.116399
O75886	Signal transducing adapter molecule 2 (STAM-2) (Hrs-binding protein)	STAM2	-0.439311	0.156251	-0.413526	0.132071	0.0510263	0.715496	0.0257848	0.908067	0.490628	0.0858818
Q71RC2	La-related protein 4 (La ribonucleoprotein domain family member 4)	LARP4	-0.439275	0.192157	-0.482714	0.2205	-0.362819	0.13184	-0.0430881	0.847365	0.0756461	0.570035
Q6NZ67	Mitotic-spindle organizing protein 2B (Mitotic-spindle organizing protein associated with a ring of gamma-tubulin 2B)	MZT2B	-0.439241	0.229245	-0.0877044	0.752363	0.0988495	0.66211	0.35135	0.219662	0.537664	0.096999
Q8TD26	Chromodomain-helicase-DNA-binding protein 6 (CHD-6) (EC 3.6.4.12) (ATP-dependent helicase CHD6) (Radiation-induced gene B protein)	CHD6	-0.438989	0.183751	-0.149926	0.58484	0.097655	0.486203	0.289041	0.225173	0.536385	0.0825895
O00468	Agrin [Cleaved into: Agrin N-terminal 110 kDa subunit; Agrin C-terminal 110 kDa subunit; Agrin C-terminal 90 kDa fragment (C90); Agrin C-terminal 22 kDa fragment (C22)]	AGRN	-0.438452	0.1291	-0.142571	0.484594	-0.0369532	0.822012	0.29611	0.225173	0.40166	0.074219
O95793	Double-stranded RNA-binding protein Staufen homolog 1	STAU1	-0.438153	0.0887896	-0.569659	0.0402306	-0.127373	0.388665	-0.131463	0.418823	0.311244	0.0848402
Q9H4I3	TraB domain-containing protein (Protein TTG2)	TRABD	-0.435397	0.111958	-0.21938	0.323097	-0.375485	0.0964655	0.216037	0.434831	0.0603155	0.786727
Q96T88	E3 ubiquitin-protein ligase UHRF1 (EC 2.3.2.27) (Inverted CCAAT box-binding protein of 90 kDa) (Nuclear protein 95) (Nuclear zinc finger protein Np95) (HuNp95) (hNp95) (RING finger protein 106) (RING-type E3 ubiquitin transferase UHRF1) (Transcription factor ICBP90) (Ubiquitin-like PHD and RING finger domain-containing protein 1) (hUHRF1) (Ubiquitin-like-containing PHD and RING finger domains pro…	UHRF1	-0.434713	0.112688	-0.671655	0.0377624	-0.680545	0.0449415	-0.237077	0.269716	-0.246833	0.122917
P58335	Anthrax toxin receptor 2 (Capillary morphogenesis gene 2 protein) (CMG-2)	ANTXR2	-0.433891	0.385606	0.455506	0.13585	-0.659929	0.083992	0.889276	0.15963	-0.224921	0.343052
P57076	UPF0769 protein C21orf59 (Protein kurly homolog)	C21orf59	-0.433675	0.156251	-0.283159	0.334307	0.060036	0.826823	0.149722	0.551606	0.493498	0.176169
Q8WUX2	Glutathione-specific gamma-glutamylcyclotransferase 2 (Gamma-GCG 2) (EC 4.3.2.7) (Cation transport regulator-like protein 2)	CHAC2	-0.432271	0.133856	-0.195191	0.379377	-0.0885993	0.747233	0.237199	0.47172	0.343599	0.307182
Q9H2U1	ATP-dependent RNA helicase DHX36 (EC 3.6.4.12) (EC 3.6.4.13) (DEAH box protein 36) (G4-resolvase 1) (G4R1) (MLE-like protein 1) (RNA helicase associated with AU-rich element ARE)	DHX36	-0.432172	0.0927784	-0.375982	0.112598	-0.283166	0.122491	0.0565339	0.718856	0.149153	0.236058
Q9BYK8	Helicase with zinc finger domain 2 (ATP-dependent helicase PRIC285) (Helicase with zinc finger 2, transcriptional coactivator) (PPAR-alpha-interacting complex protein 285) (PPAR-gamma DNA-binding domain-interacting protein 1) (PDIP1) (PPAR-gamma DBD-interacting protein 1) (Peroxisomal proliferator-activated receptor A-interacting complex 285 kDa protein) (EC 3.6.4.-)	HELZ2	-0.431977	0.0994522	-0.305354	0.160956	-0.219547	0.180199	0.126369	0.506462	0.212232	0.196339
Q9BY42	Protein RTF2 homolog (Replication termination factor 2 domain-containing protein 1)	RTFDC1	-0.431289	0.146089	-0.517427	0.113994	0.0516746	0.759538	-0.0861961	0.633532	0.483245	0.0561654
Q96HV5	Transmembrane protein 41A	TMEM41A	-0.43064	0.141363	-0.207323	0.422242	-0.449069	0.205208	0.22238	0.395958	-0.0198865	0.949864
O60902	Short stature homeobox protein 2 (Homeobox protein Og12X) (Paired-related homeobox protein SHOT)	SHOX2	-0.430509	0.261829	-0.137648	0.738659	-0.469929	0.199104	0.292782	0.454983	-0.0394883	0.887016
Q9NPE2	Neugrin (Mesenchymal stem cell protein DSC92) (Neurite outgrowth-associated protein) (Spinal cord-derived protein FI58G)	NGRN	-0.430509	0.261829	-0.506353	0.264065	-0.788365	0.10472	-0.07552	0.849174	-0.356606	0.256131
Q9Y6M7	Sodium bicarbonate cotransporter 3 (Electroneutral Na/HCO(3) cotransporter) (Sodium bicarbonate cotransporter 2) (Sodium bicarbonate cotransporter 2b) (Bicarbonate transporter) (Solute carrier family 4 member 7)	SLC4A7	-0.429711	0.129148	0.0194879	0.937	-0.196705	0.207034	0.448743	0.21313	0.233061	0.282732
P52292	Importin subunit alpha-1 (Karyopherin subunit alpha-2) (RAG cohort protein 1) (SRP1-alpha)	KPNA2	-0.428056	0.115629	-1.06904	0.0227873	-0.551723	0.0886576	-0.64036	0.0769236	-0.123908	0.427418
Q6P1M0	Long-chain fatty acid transport protein 4 (FATP-4) (Fatty acid transport protein 4) (EC 6.2.1.-) (Solute carrier family 27 member 4)	SLC27A4	-0.427798	0.195892	-0.423365	0.332866	-0.445173	0.129587	0.00500466	0.987782	-0.0174508	0.898022
Q14534	Squalene monooxygenase (EC 1.14.14.17) (Squalene epoxidase) (SE)	SQLE	-0.427502	0.237399	0.895456	0.0436066	-0.0339354	0.869402	1.32221	0.0565892	0.39301	0.17848
O94829	Importin-13 (Imp13) (Karyopherin-13) (Kap13) (Ran-binding protein 13) (RanBP13)	IPO13	-0.426625	0.264175	-0.190997	0.627714	0.22033	0.465654	0.23634	0.524835	0.647084	0.128114
Q9BX59	Tapasin-related protein (TAPASIN-R) (TAP-binding protein-like) (TAP-binding protein-related protein) (TAPBP-R) (Tapasin-like)	TAPBPL	-0.426625	0.264175	0.125651	0.766062	-0.232769	0.444444	0.552869	0.28133	0.194087	0.474078
Q9H6A0	DENN domain-containing protein 2D	DENND2D	-0.426625	0.264175	-0.275786	0.490541	-0.397828	0.247894	0.15056	0.678241	0.0285692	0.916992
Q9UET6	Putative tRNA (cytidine(32)/guanosine(34)-2'-O)-methyltransferase (EC 2.1.1.205) (2'-O-ribose RNA methyltransferase TRM7 homolog) (Protein ftsJ homolog 1)	FTSJ1	-0.425871	0.253335	-0.627661	0.103977	-0.101309	0.599866	-0.20017	0.694584	0.324857	0.217918
P30530	Tyrosine-protein kinase receptor UFO (EC 2.7.10.1) (AXL oncogene)	AXL	-0.42455	0.0954298	0.101901	0.590492	0.173022	0.275545	0.527008	0.0854024	0.598101	0.0543484
Q9Y6M4	Casein kinase I isoform gamma-3 (CKI-gamma 3) (EC 2.7.11.1)	CSNK1G3	-0.423048	0.193962	0.28452	0.43569	0.0762929	0.739503	0.706885	0.144543	0.499089	0.0823018
Q68E01	Integrator complex subunit 3 (Int3) (SOSS complex subunit A) (Sensor of single-strand DNA complex subunit A) (SOSS-A) (Sensor of ssDNA subunit A)	INTS3	-0.42192	0.123362	-0.303123	0.23317	-0.0331854	0.898105	0.118133	0.554999	0.388347	0.0783282
Q9Y295	Developmentally-regulated GTP-binding protein 1 (DRG-1) (Neural precursor cell expressed developmentally down-regulated protein 3) (NEDD-3)	DRG1	-0.421196	0.0975632	-0.456841	0.0937377	-0.129361	0.364373	-0.0356252	0.85059	0.291878	0.0901571
O75179	Ankyrin repeat domain-containing protein 17 (Gene trap ankyrin repeat protein) (Serologically defined breast cancer antigen NY-BR-16)	ANKRD17	-0.420949	0.144725	-0.629282	0.0832937	-0.241562	0.238906	-0.2085	0.380293	0.180112	0.294374
P60033	CD81 antigen (26 kDa cell surface protein TAPA-1) (Target of the antiproliferative antibody 1) (Tetraspanin-28) (Tspan-28) (CD antigen CD81)	CD81	-0.420577	0.112688	-0.414805	0.148717	0.0105437	0.957776	0.00583678	0.982132	0.431545	0.0760109
Q9P1U0	DNA-directed RNA polymerase I subunit RPA12 (Zinc ribbon domain-containing protein 1)	ZNRD1	-0.420141	0.112688	-0.11754	0.512026	-0.343568	0.0969943	0.30285	0.226194	0.0770866	0.514619
Q9Y3B6	ER membrane protein complex subunit 9 (Protein FAM158A)	EMC9	-0.417543	0.276003	-1.13461	0.0760172	0.171919	0.563194	-0.715488	0.399946	0.589261	0.073007
Q6ZSZ5	Rho guanine nucleotide exchange factor 18 (114 kDa Rho-specific guanine nucleotide exchange factor) (p114-Rho-GEF) (p114RhoGEF) (Septin-associated RhoGEF) (SA-RhoGEF)	ARHGEF18	-0.41753	0.150112	-0.485775	0.133819	-0.333735	0.242653	-0.0687049	0.757962	0.0833468	0.766298
P17275	Transcription factor jun-B	JUNB	-0.417187	0.118746	-0.12484	0.500991	-0.397844	0.0890265	0.292505	0.269321	0.0196456	0.878846
Q9H2C0	Gigaxonin (Kelch-like protein 16)	GAN	-0.416962	0.269047	-0.72261	0.164315	-0.739372	0.116523	-0.304006	0.441066	-0.320126	0.288005
Q86TU7	Histone-lysine N-methyltransferase setd3 (EC 2.1.1.43) (SET domain-containing protein 3)	SETD3	-0.416917	0.114158	-0.53793	0.0583134	-0.10982	0.499231	-0.120881	0.472036	0.306447	0.0827381
Q9NNW5	WD repeat-containing protein 6	WDR6	-0.415315	0.100599	-0.537701	0.113994	0.028465	0.902675	-0.122388	0.564344	0.443524	0.0761604
Q13444	Disintegrin and metalloproteinase domain-containing protein 15 (ADAM 15) (EC 3.4.24.-) (Metalloprotease RGD disintegrin protein) (Metalloproteinase-like, disintegrin-like, and cysteine-rich protein 15) (MDC-15) (Metargidin)	ADAM15	-0.414829	0.112688	-0.682938	0.0496375	-0.207543	0.281718	-0.268643	0.229271	0.20727	0.169496
P62633	Cellular nucleic acid-binding protein (CNBP) (Zinc finger protein 9)	CNBP	-0.413154	0.105379	-0.161377	0.435351	-0.279439	0.135353	0.25152	0.236685	0.133348	0.352717
O60512	Beta-1,4-galactosyltransferase 3 (Beta-1,4-GalTase 3) (Beta4Gal-T3) (b4Gal-T3) (EC 2.4.1.-) (UDP-Gal:beta-GlcNAc beta-1,4-galactosyltransferase 3) (UDP-galactose:beta-N-acetylglucosamine beta-1,4-galactosyltransferase 3) [Includes: N-acetyllactosamine synthase (EC 2.4.1.90) (Nal synthase); Beta-N-acetylglucosaminylglycopeptide beta-1,4-galactosyltransferase (EC 2.4.1.38); Beta-N-acetylglucosaminy…	B4GALT3	-0.413115	0.271662	-0.932361	0.118131	-0.0439433	0.896751	-0.518701	0.290917	0.368489	0.246435
P26358	DNA (cytosine-5)-methyltransferase 1 (Dnmt1) (EC 2.1.1.37) (CXXC-type zinc finger protein 9) (DNA methyltransferase HsaI) (DNA MTase HsaI) (M.HsaI) (MCMT)	DNMT1	-0.412981	0.095044	-0.450712	0.0883089	-0.293678	0.137681	-0.0382817	0.832852	0.118493	0.361161
P36639	7,8-dihydro-8-oxoguanine triphosphatase (EC 3.6.1.55) (2-hydroxy-dATP diphosphatase) (EC 3.6.1.56) (8-oxo-dGTPase) (Nucleoside diphosphate-linked moiety X motif 1) (Nudix motif 1)	NUDT1	-0.412067	0.233015	-0.0506132	0.822336	0.0601606	0.764493	0.360716	0.454983	0.472004	0.260787
Q8N884	Cyclic GMP-AMP synthase (cGAMP synthase) (cGAS) (h-cGAS) (EC 2.7.7.86) (2'3'-cGAMP synthase) (Mab-21 domain-containing protein 1)	CGAS	-0.411749	0.115889	-0.307947	0.165353	-0.348722	0.122984	0.103354	0.681911	0.0625576	0.808119
Q9H892	Tetratricopeptide repeat protein 12 (TPR repeat protein 12)	TTC12	-0.411195	0.272021	-0.388355	0.35748	-0.409278	0.238906	0.0243197	0.957951	0.00288251	0.991737
Q9Y483	Metal-response element-binding transcription factor 2 (Metal regulatory transcription factor 2) (Metal-response element DNA-binding protein M96) (Polycomb-like protein 2) (hPCl2)	MTF2	-0.411195	0.272021	-0.554273	0.235901	-0.854649	0.0969943	-0.142417	0.694584	-0.444184	0.193301
Q8N2K1	Ubiquitin-conjugating enzyme E2 J2 (EC 2.3.2.23) (E2 ubiquitin-conjugating enzyme J2) (Non-canonical ubiquitin-conjugating enzyme 2) (NCUBE-2)	UBE2J2	-0.41107	0.23313	-0.440631	0.20943	-0.213871	0.35968	-0.0295438	0.906879	0.196548	0.2803
Q96SB4	SRSF protein kinase 1 (EC 2.7.11.1) (SFRS protein kinase 1) (Serine/arginine-rich protein-specific kinase 1) (SR-protein-specific kinase 1)	SRPK1	-0.409278	0.0975165	-0.498045	0.0593592	-0.273413	0.129587	-0.0879667	0.566962	0.135941	0.341949
Q6P996	Pyridoxal-dependent decarboxylase domain-containing protein 1 (EC 4.1.1.-)	PDXDC1	-0.40917	0.0927784	-0.129454	0.526246	-0.207826	0.184048	0.279868	0.23291	0.20083	0.169075
Q9UBK9	Protein UXT (Androgen receptor trapped clone 27 protein) (ART-27) (Ubiquitously expressed transcript protein)	UXT	-0.408609	0.170464	-0.16769	0.391339	-0.354594	0.0969943	0.240794	0.31217	0.0538352	0.844944
Q15583	Homeobox protein TGIF1 (5'-TG-3'-interacting factor 1)	TGIF1	-0.407364	0.27428	-0.343732	0.401391	-0.0664274	0.839506	0.0635029	0.872694	0.341417	0.268689
Q9BVC3	Sister chromatid cohesion protein DCC1 (Defective in sister chromatid cohesion protein 1 homolog)	DSCC1	-0.407089	0.168857	-0.0223058	0.910728	-0.024912	0.931908	0.384525	0.25093	0.38267	0.111678
Q9NYP9	Protein Mis18-alpha (FAPP1-associated protein 1)	MIS18A	-0.406202	0.253066	-0.51154	0.188118	-0.457561	0.108957	-0.105584	0.619176	-0.0514511	0.808289
O75146	Huntingtin-interacting protein 1-related protein (HIP1-related protein) (Huntingtin-interacting protein 12) (HIP-12)	HIP1R	-0.405867	0.186645	0.00337923	0.991528	-0.122954	0.524451	0.409656	0.346377	0.283369	0.212032
Q5JSZ5	Protein PRRC2B (HLA-B-associated transcript 2-like 1) (Proline-rich coiled-coil protein 2B)	PRRC2B	-0.405776	0.156251	-0.389497	0.20641	-0.210428	0.429396	0.0163383	0.975889	0.19437	0.39592
Q8IUH5	Palmitoyltransferase ZDHHC17 (EC 2.3.1.225) (Huntingtin yeast partner H) (Huntingtin-interacting protein 14) (HIP-14) (Huntingtin-interacting protein 3) (HIP-3) (Huntingtin-interacting protein H) (Putative MAPK-activating protein PM11) (Putative NF-kappa-B-activating protein 205) (Zinc finger DHHC domain-containing protein 17) (DHHC-17)	ZDHHC17	-0.405775	0.155051	0.188524	0.569774	-0.363802	0.134876	0.594605	0.225387	0.0419886	0.8123
Q9UHR6	Zinc finger HIT domain-containing protein 2 (Protein FON)	ZNHIT2	-0.405451	0.275329	0.0565835	0.8958	-0.137648	0.649969	0.462576	0.315625	0.267835	0.351995
Q92754	Transcription factor AP-2 gamma (AP2-gamma) (Activating enhancer-binding protein 2 gamma) (Transcription factor ERF-1)	TFAP2C	-0.404426	0.0978703	-0.279965	0.361197	-0.036035	0.880021	0.123588	0.686256	0.368205	0.141109
P22415	Upstream stimulatory factor 1 (Class B basic helix-loop-helix protein 11) (bHLHb11) (Major late transcription factor 1)	USF1	-0.403755	0.155051	-0.428066	0.1868	0.10025	0.603881	-0.0237348	0.93614	0.503942	0.0825895
O94906	Pre-mRNA-processing factor 6 (Androgen receptor N-terminal domain-transactivating protein 1) (ANT-1) (PRP6 homolog) (U5 snRNP-associated 102 kDa protein) (U5-102 kDa protein)	PRPF6	-0.402821	0.10866	-0.310685	0.164315	-0.190166	0.230624	0.0924735	0.565911	0.212424	0.161581
O15162	Phospholipid scramblase 1 (PL scramblase 1) (Ca(2+)-dependent phospholipid scramblase 1) (Erythrocyte phospholipid scramblase) (MmTRA1b)	PLSCR1	-0.402388	0.264628	-0.169534	0.620808	-0.513091	0.189285	0.233836	0.342894	-0.109425	0.528229
P12109	Collagen alpha-1(VI) chain	COL6A1	-0.402176	0.379597	0.407677	0.459722	0.590909	0.136001	0.80966	0.0476443	0.993032	0.0271961
Q9Y385	Ubiquitin-conjugating enzyme E2 J1 (EC 2.3.2.23) (E2 ubiquitin-conjugating enzyme J1) (Non-canonical ubiquitin-conjugating enzyme 1) (NCUBE-1) (Yeast ubiquitin-conjugating enzyme UBC6 homolog E) (HsUBC6e)	UBE2J1	-0.402031	0.168857	-0.672176	0.0422147	-0.481741	0.0588166	-0.270262	0.3421	-0.0790769	0.659595
Q16787	Laminin subunit alpha-3 (Epiligrin 170 kDa subunit) (E170) (Epiligrin subunit alpha) (Kalinin subunit alpha) (Laminin-5 subunit alpha) (Laminin-6 subunit alpha) (Laminin-7 subunit alpha) (Nicein subunit alpha)	LAMA3	-0.401635	0.277869	0.0949116	0.821694	-0.608232	0.142714	0.496718	0.300731	-0.205896	0.452669
Q6P2D0	Zinc finger protein 1 homolog (Zfp-1) (Zinc finger protein 475)	ZFP1	-0.401635	0.277869	0.183963	0.642856	-0.0203404	0.956387	0.585924	0.268005	0.381837	0.234166
B7ZW38	Heterogeneous nuclear ribonucleoprotein C-like 3	HNRNPCL3	-0.401514	0.411306	0.132084	0.592062	-0.438325	0.383079	0.533673	0.361935	-0.0367374	0.810637
Q3KQU3	MAP7 domain-containing protein 1 (Arginine/proline-rich coiled-coil domain-containing protein 1) (Proline/arginine-rich coiled-coil domain-containing protein 1)	MAP7D1	-0.401152	0.106597	-0.410135	0.10394	-0.0392782	0.823428	-0.00915773	0.966765	0.361873	0.113598
Q9H6T0	Epithelial splicing regulatory protein 2 (RNA-binding motif protein 35B) (RNA-binding protein 35B)	ESRP2	-0.400502	0.0965732	-0.238556	0.221224	0.220002	0.173704	0.161963	0.353557	0.620337	0.043141
P14635	G2/mitotic-specific cyclin-B1	CCNB1	-0.400382	0.159633	-1.00048	0.0205211	-0.881887	0.0605646	-0.599897	0.117625	-0.481489	0.147842
P62487	DNA-directed RNA polymerase II subunit RPB7 (RNA polymerase II subunit B7) (DNA-directed RNA polymerase II subunit G) (RNA polymerase II 19 kDa subunit) (RPB19)	POLR2G	-0.397522	0.11244	-0.269978	0.217404	-0.197051	0.196678	0.127444	0.454983	0.200169	0.16752
Q8NBT2	Kinetochore protein Spc24 (hSpc24)	SPC24	-0.39749	0.190014	-0.686232	0.160956	-0.267909	0.372119	-0.289108	0.313734	0.12955	0.386038
P08581	Hepatocyte growth factor receptor (HGF receptor) (EC 2.7.10.1) (HGF/SF receptor) (Proto-oncogene c-Met) (Scatter factor receptor) (SF receptor) (Tyrosine-protein kinase Met)	MET	-0.397243	0.107013	-0.0486368	0.849289	-0.177555	0.311251	0.348102	0.20895	0.21911	0.14724
Q9NXG6	Transmembrane prolyl 4-hydroxylase (P4H-TM) (EC 1.14.11.-) (Hypoxia-inducible factor prolyl hydroxylase 4) (HIF-PH4) (HIF-prolyl hydroxylase 4) (HPH-4)	P4HTM	-0.396841	0.370239	-0.390207	0.201866	-0.061281	0.777132	0.00732619	0.987782	0.336	0.274433
Q6EMK4	Vasorin (Protein slit-like 2)	VASN	-0.396775	0.17789	-0.391588	0.239427	0.850552	0.0588166	0.00417675	0.987782	1.24706	0.0543484
P61313	60S ribosomal protein L15 (Large ribosomal subunit protein eL15)	RPL15	-0.396563	0.0927784	-0.36378	0.145417	-0.377598	0.0835215	0.0334639	0.883274	0.0191896	0.887016
Q86UK7	E3 ubiquitin-protein ligase ZNF598 (EC 2.3.2.27) (Zinc finger protein 598)	ZNF598	-0.395515	0.0994522	-0.392658	0.128986	-0.222897	0.166053	0.00363598	0.987782	0.172631	0.191729
Q4J6C6	Prolyl endopeptidase-like (EC 3.4.21.-) (Prolylendopeptidase-like)	PREPL	-0.395024	0.17897	-0.540343	0.178988	-0.30704	0.311834	-0.145884	0.762494	0.088927	0.81294
Q16539	Mitogen-activated protein kinase 14 (MAP kinase 14) (MAPK 14) (EC 2.7.11.24) (Cytokine suppressive anti-inflammatory drug-binding protein) (CSAID-binding protein) (CSBP) (MAP kinase MXI2) (MAX-interacting protein 2) (Mitogen-activated protein kinase p38 alpha) (MAP kinase p38 alpha) (Stress-activated protein kinase 2a) (SAPK2a)	MAPK14	-0.394362	0.172178	-0.701347	0.133124	-0.234705	0.354282	-0.306742	0.35864	0.159332	0.399039
Q9NUL7	Probable ATP-dependent RNA helicase DDX28 (EC 3.6.4.13) (Mitochondrial DEAD box protein 28)	DDX28	-0.393184	0.168792	-0.16996	0.490541	-0.70286	0.0857555	0.223339	0.311339	-0.31008	0.137121
Q8IV38	Ankyrin repeat and MYND domain-containing protein 2	ANKMY2	-0.392137	0.282856	-0.150401	0.710903	0.0962619	0.753218	0.24123	0.517876	0.488515	0.17174
Q9NV92	NEDD4 family-interacting protein 2 (NEDD4 WW domain-binding protein 5A) (Putative MAPK-activating protein PM04/PM05/PM06/PM07) (Putative NF-kappa-B-activating protein 413)	NDFIP2	-0.390573	0.0989125	0.452452	0.098298	0.543597	0.125943	0.842933	0.0565892	0.934498	0.0760983
P62875	DNA-directed RNA polymerases I, II, and III subunit RPABC5 (RNA polymerases I, II, and III subunit ABC5) (DNA-directed RNA polymerase III subunit L) (RNA polymerase II 7.6 kDa subunit) (RPB7.6) (RPB10 homolog)	POLR2L	-0.389759	0.172386	-0.298606	0.187345	-0.138006	0.415604	0.0915611	0.63497	0.25232	0.172798
Q00537	Cyclin-dependent kinase 17 (EC 2.7.11.22) (Cell division protein kinase 17) (PCTAIRE-motif protein kinase 2) (Serine/threonine-protein kinase PCTAIRE-2)	CDK17	-0.389266	0.202525	-0.386165	0.14442	-0.254136	0.270818	0.00281021	0.996085	0.134879	0.555579
Q9Y314	Nitric oxide synthase-interacting protein (E3 ubiquitin-protein ligase NOSIP) (EC 2.3.2.27) (RING-type E3 ubiquitin transferase NOSIP) (eNOS-interacting protein)	NOSIP	-0.388564	0.162409	-0.294237	0.185899	-0.0157463	0.925426	0.0942731	0.611697	0.373127	0.087523
Q9BRJ7	Tudor-interacting repair regulator protein (NUDT16-like protein 1) (Protein syndesmos)	NUDT16L1	-0.388281	0.155051	-0.589486	0.0695443	-0.399373	0.0971605	-0.200915	0.477022	-0.0107575	0.949864
Q9NZN4	EH domain-containing protein 2 (PAST homolog 2)	EHD2	-0.388124	0.10348	-0.136001	0.457881	0.106153	0.434547	0.251258	0.23291	0.494032	0.0561652
Q9BTT4	Mediator of RNA polymerase II transcription subunit 10 (Mediator complex subunit 10) (Transformation-related gene 17 protein) (TRG-17) (Transformation-related gene 20 protein) (TRG-20)	MED10	-0.387937	0.187927	-0.31337	0.185899	0.0652905	0.809894	0.074569	0.786719	0.453456	0.0823018
Q9H0H5	Rac GTPase-activating protein 1 (Male germ cell RacGap) (MgcRacGAP) (Protein CYK4 homolog) (CYK4) (HsCYK-4)	RACGAP1	-0.386769	0.119938	-0.458314	0.165411	-0.268639	0.261278	-0.0720687	0.740432	0.118313	0.469463
O95197	Reticulon-3 (Homolog of ASY protein) (HAP) (Neuroendocrine-specific protein-like 2) (NSP-like protein 2) (Neuroendocrine-specific protein-like II) (NSP-like protein II) (NSPLII)	RTN3	-0.386468	0.287049	-0.448115	0.306329	-0.599462	0.14584	-0.0619024	0.876074	-0.21424	0.435236
Q5F1R6	DnaJ homolog subfamily C member 21 (DnaJ homolog subfamily A member 5) (Protein GS3)	DNAJC21	-0.386378	0.207958	-0.22574	0.380974	-0.170403	0.518839	0.160029	0.521185	0.215585	0.25544
P57721	Poly(rC)-binding protein 3 (Alpha-CP3) (PCBP3-overlapping transcript) (PCBP3-overlapping transcript 1)	PCBP3	-0.385701	0.224247	-0.703553	0.161849	0.0560181	0.775235	-0.318309	0.269716	0.441917	0.074219
Q9Y3D7	Mitochondrial import inner membrane translocase subunit TIM16 (Mitochondria-associated granulocyte macrophage CSF-signaling molecule) (Presequence translocated-associated motor subunit PAM16)	PAM16	-0.384584	0.288786	-0.0262051	0.952866	-0.284546	0.366164	0.359521	0.388859	0.100305	0.708956
P51398	28S ribosomal protein S29, mitochondrial (MRP-S29) (S29mt) (Death-associated protein 3) (DAP-3) (Ionizing radiation resistance conferring protein) (Mitochondrial small ribosomal subunit protein mS29)	DAP3	-0.383648	0.0975632	-0.366703	0.11152	-0.719391	0.0449415	0.016717	0.928865	-0.335822	0.0862569
Q86VP1	Tax1-binding protein 1 (TRAF6-binding protein)	TAX1BP1	-0.383478	0.119938	0.941035	0.0120992	0.315491	0.123986	1.32452	0.022747	0.699386	0.0568843
Q9UGR2	Zinc finger CCCH domain-containing protein 7B (Rotavirus 'X'-associated non-structural protein) (RoXaN)	ZC3H7B	-0.383453	0.119938	-0.477656	0.0725563	-0.188397	0.206517	-0.0940423	0.595926	0.194714	0.241551
O76071	Probable cytosolic iron-sulfur protein assembly protein CIAO1 (WD repeat-containing protein 39)	CIAO1	-0.383027	0.188493	-0.290281	0.441164	-0.116798	0.550122	0.0923251	0.772478	0.265795	0.389711
Q13751	Laminin subunit beta-3 (Epiligrin subunit bata) (Kalinin B1 chain) (Kalinin subunit beta) (Laminin B1k chain) (Laminin-5 subunit beta) (Nicein subunit beta)	LAMB3	-0.38279	0.10866	0.781813	0.0236226	-0.218183	0.184406	1.16427	0.0246912	0.164277	0.211369
Q13595	Transformer-2 protein homolog alpha (TRA-2 alpha) (TRA2-alpha) (Transformer-2 protein homolog A)	TRA2A	-0.382702	0.290325	-0.696658	0.172863	-0.717857	0.120447	-0.312939	0.433828	-0.334607	0.274433
Q15013	MAD2L1-binding protein (Caught by MAD2 protein)	MAD2L1BP	-0.382702	0.290325	-0.650635	0.191934	-0.0439433	0.896751	-0.268817	0.483955	0.337996	0.271078
Q86UU1	Pleckstrin homology-like domain family B member 1 (Protein LL5-alpha)	PHLDB1	-0.382634	0.521588	-0.387216	0.235901	0.0742627	0.806424	-0.00446015	0.995217	0.457967	0.213344
O95168	NADH dehydrogenase [ubiquinone] 1 beta subcomplex subunit 4 (Complex I-B15) (CI-B15) (NADH-ubiquinone oxidoreductase B15 subunit)	NDUFB4	-0.382606	0.264695	-0.176626	0.594963	-0.615422	0.0871652	0.206411	0.477438	-0.232031	0.307673
P30154	Serine/threonine-protein phosphatase 2A 65 kDa regulatory subunit A beta isoform (PP2A subunit A isoform PR65-beta) (PP2A subunit A isoform R1-beta)	PPP2R1B	-0.382064	0.313964	-0.853544	0.0653096	0.00178762	0.995655	-0.471196	0.152132	0.384728	0.074219
Q8WUU5	GATA zinc finger domain-containing protein 1 (Ocular development-associated gene protein)	GATAD1	-0.381793	0.325429	-0.39263	0.153777	0.248541	0.421001	-0.0111858	0.986808	0.629787	0.178476
P62310	U6 snRNA-associated Sm-like protein LSm3	LSM3	-0.381619	0.170496	-0.137362	0.669943	-0.157673	0.43763	0.244712	0.291852	0.223921	0.133039
Q6P2C8	Mediator of RNA polymerase II transcription subunit 27 (Cofactor required for Sp1 transcriptional activation subunit 8) (CRSP complex subunit 8) (Mediator complex subunit 27) (P37 TRAP/SMCC/PC2 subunit) (Transcriptional coactivator CRSP34)	MED27	-0.381054	0.131001	-0.577037	0.0717064	-0.217111	0.197677	-0.19575	0.314334	0.164009	0.271024
O95478	Ribosome biogenesis protein NSA2 homolog (Hairy cell leukemia protein 1) (TGF-beta-inducible nuclear protein 1)	NSA2	-0.381033	0.158004	-0.349339	0.202323	-0.365112	0.145489	0.0315367	0.860339	0.0156161	0.916992
P78310	Coxsackievirus and adenovirus receptor (CAR) (hCAR) (CVB3-binding protein) (Coxsackievirus B-adenovirus receptor) (HCVADR)	CXADR	-0.381032	0.278884	-0.0439386	0.89386	0.0365084	0.908143	0.336764	0.211054	0.416986	0.0602654
Q9UNQ2	Probable dimethyladenosine transferase (EC 2.1.1.183) (DIM1 dimethyladenosine transferase 1 homolog) (DIM1 dimethyladenosine transferase 1-like) (Probable 18S rRNA (adenine(1779)-N(6)/adenine(1780)-N(6))-dimethyltransferase) (Probable 18S rRNA dimethylase) (Probable S-adenosylmethionine-6-N',N'-adenosyl(rRNA) dimethyltransferase)	DIMT1	-0.380599	0.112688	-0.309394	0.215687	-0.468951	0.0927615	0.0713036	0.768965	-0.0880459	0.619471
Q9UKG1	DCC-interacting protein 13-alpha (Dip13-alpha) (Adapter protein containing PH domain, PTB domain and leucine zipper motif 1)	APPL1	-0.380432	0.0975632	0.00462071	0.986596	0.179744	0.43728	0.384789	0.225173	0.559771	0.101636
Q9Y520	Protein PRRC2C (BAT2 domain-containing protein 1) (HBV X-transactivated gene 2 protein) (HBV XAg-transactivated protein 2) (HLA-B-associated transcript 2-like 2) (Proline-rich and coiled-coil-containing protein 2C)	PRRC2C	-0.380185	0.0994522	-0.474958	0.070431	-0.184873	0.222562	-0.0950337	0.608353	0.196188	0.180373
Q8IUR0	Trafficking protein particle complex subunit 5	TRAPPC5	-0.380107	0.11244	-0.515945	0.201784	-0.188121	0.245205	-0.135184	0.703688	0.191672	0.186263
E9PAV3	Nascent polypeptide-associated complex subunit alpha, muscle-specific form (Alpha-NAC, muscle-specific form) (skNAC)	NACA	-0.379574	0.114158	-0.392764	0.134729	-0.150187	0.456236	-0.0127627	0.960438	0.229813	0.223582
P19387	DNA-directed RNA polymerase II subunit RPB3 (RNA polymerase II subunit 3) (RNA polymerase II subunit B3) (DNA-directed RNA polymerase II 33 kDa polypeptide) (RPB33) (DNA-directed RNA polymerase II subunit C) (RPB31)	POLR2C	-0.379423	0.10866	-0.0612543	0.80316	0.233715	0.230694	0.317966	0.225173	0.613238	0.0543484
Q9BYB4	Guanine nucleotide-binding protein subunit beta-like protein 1 (G protein subunit beta-like protein 1) (DGCRK3) (WD repeat-containing protein 14) (WD40 repeat-containing protein deleted in VCFS) (WDVCF)	GNB1L	-0.379194	0.188428	-0.206252	0.339281	-0.143453	0.312166	0.172773	0.379836	0.235798	0.238926
O43861	Probable phospholipid-transporting ATPase IIB (EC 3.6.3.1) (ATPase class II type 9B)	ATP9B	-0.378944	0.292626	-0.204233	0.603021	-0.0513992	0.87814	0.175045	0.622458	0.327687	0.280546
O00625	Pirin (EC 1.13.11.24) (Probable quercetin 2,3-dioxygenase PIR) (Probable quercetinase)	PIR	-0.378799	0.311909	-0.228519	0.402199	0.196704	0.322548	0.150519	0.788324	0.575376	0.171927
Q6NW29	RWD domain-containing protein 4 (Protein FAM28A)	RWDD4	-0.378653	0.174191	-0.303205	0.315287	-0.395057	0.149607	0.0760865	0.839106	-0.0159856	0.94946
Q14240	Eukaryotic initiation factor 4A-II (eIF-4A-II) (eIF4A-II) (EC 3.6.4.13) (ATP-dependent RNA helicase eIF4A-2)	EIF4A2	-0.378251	0.269754	0.0313075	0.901195	-0.24861	0.256103	0.410934	0.225173	0.13052	0.464254
Q9UKZ1	CCR4-NOT transcription complex subunit 11	CNOT11	-0.37771	0.285665	-0.32324	0.216513	-0.0840387	0.683234	0.0545057	0.832546	0.293316	0.143313
Q7Z739	YTH domain-containing family protein 3	YTHDF3	-0.377607	0.256386	-0.208002	0.391998	-0.168462	0.463967	0.169858	0.422487	0.209387	0.21106
P28715	DNA repair protein complementing XP-G cells (EC 3.1.-.-) (DNA excision repair protein ERCC-5) (Xeroderma pigmentosum group G-complementing protein)	ERCC5	-0.377064	0.190014	-1.10269	0.13818	-0.291499	0.425183	-0.726943	0.28027	0.085251	0.861138
O15164	Transcription intermediary factor 1-alpha (TIF1-alpha) (EC 2.3.2.27) (E3 ubiquitin-protein ligase TRIM24) (RING finger protein 82) (RING-type E3 ubiquitin transferase TIF1-alpha) (Tripartite motif-containing protein 24)	TRIM24	-0.376948	0.307722	-0.32788	0.161814	-0.360967	0.112432	0.0495013	0.936473	0.016516	0.950382
P12036	Neurofilament heavy polypeptide (NF-H) (200 kDa neurofilament protein) (Neurofilament triplet H protein)	NEFH	-0.375931	0.112688	-0.499543	0.0583134	0.11411	0.407715	-0.124886	0.501658	0.489208	0.0552668
Q08380	Galectin-3-binding protein (Basement membrane autoantigen p105) (Lectin galactoside-binding soluble 3-binding protein) (Mac-2-binding protein) (MAC2BP) (Mac-2 BP) (Tumor-associated antigen 90K)	LGALS3BP	-0.375527	0.131001	-0.4129	0.157791	0.139176	0.35551	-0.0368005	0.85059	0.515813	0.0561654
O15321	Transmembrane 9 superfamily member 1 (MP70 protein family member) (hMP70)	TM9SF1	-0.375244	0.218652	-0.293223	0.232059	-0.15765	0.472559	0.0818159	0.80845	0.217196	0.154083
P62987	Ubiquitin-60S ribosomal protein L40 (CEP52) (Ubiquitin A-52 residue ribosomal protein fusion product 1) [Cleaved into: Ubiquitin; 60S ribosomal protein L40 (Large ribosomal subunit protein eL40)]	UBA52	-0.375197	0.296191	-0.164884	0.68001	-0.166503	0.57822	0.210389	0.561103	0.207893	0.44857
Q15398	Disks large-associated protein 5 (DAP-5) (Discs large homolog 7) (Disks large-associated protein DLG7) (Hepatoma up-regulated protein) (HURP)	DLGAP5	-0.375197	0.296191	-0.713119	0.165964	-0.33825	0.303916	-0.340075	0.403696	0.0370307	0.89475
Q96HA4	Uncharacterized protein C1orf159	C1orf159	-0.375197	0.296191	-0.179515	0.649911	0.0496308	0.883397	0.195348	0.583295	0.425459	0.204529
Q9H0A8	COMM domain-containing protein 4	COMMD4	-0.375197	0.296191	-0.21424	0.589975	-0.560643	0.160791	0.16092	0.653389	-0.184425	0.496032
Q9UFF9	CCR4-NOT transcription complex subunit 8 (EC 3.1.13.4) (CAF1-like protein) (CALIFp) (CAF2) (CCR4-associated factor 8) (Caf1b)	CNOT8	-0.374683	0.11667	-0.302258	0.167151	0.117947	0.410289	0.0727368	0.746027	0.492551	0.0760983
O75956	Cyclin-dependent kinase 2-associated protein 2 (CDK2-associated protein 2) (DOC-1-related protein) (DOC-1R)	CDK2AP2	-0.373285	0.244128	-0.413152	0.283077	-0.227756	0.17501	-0.0399896	0.918416	0.145525	0.56734
Q00765	Receptor expression-enhancing protein 5 (Polyposis locus protein 1) (Protein TB2)	REEP5	-0.37192	0.162409	-0.184152	0.372787	-0.678211	0.0423094	0.187587	0.315773	-0.306187	0.142146
Q96GA3	Protein LTV1 homolog	LTV1	-0.371599	0.114209	-0.424311	0.212995	-0.31436	0.117566	-0.0530706	0.91202	0.0576363	0.751061
Q2VPK5	Cytoplasmic tRNA 2-thiolation protein 2 (Cytosolic thiouridylase subunit 2)	CTU2	-0.371508	0.185111	0.155068	0.671298	-0.190847	0.400775	0.526428	0.231078	0.180763	0.504619
A5YKK6	CCR4-NOT transcription complex subunit 1 (CCR4-associated factor 1) (Negative regulator of transcription subunit 1 homolog) (NOT1H) (hNOT1)	CNOT1	-0.371174	0.0994522	-0.34377	0.124101	-0.123967	0.363529	0.0279537	0.872835	0.247731	0.116017
Q8N9N5	Protein BANP (BEN domain-containing protein 1) (Btg3-associated nuclear protein) (Scaffold/matrix-associated region-1-binding protein)	BANP	-0.370754	0.228471	0.0301648	0.919873	-0.180868	0.454551	0.400512	0.231241	0.190205	0.276868
O43427	Acidic fibroblast growth factor intracellular-binding protein (aFGF intracellular-binding protein) (FGF-1 intracellular-binding protein)	FIBP	-0.37059	0.260571	-0.310491	0.164315	-0.0686145	0.677586	0.059643	0.855299	0.301968	0.247036
Q9Y6M1	Insulin-like growth factor 2 mRNA-binding protein 2 (IGF2 mRNA-binding protein 2) (IMP-2) (Hepatocellular carcinoma autoantigen p62) (IGF-II mRNA-binding protein 2) (VICKZ family member 2)	IGF2BP2	-0.370168	0.401089	-0.274928	0.302741	-0.395454	0.122491	0.0943714	0.879216	-0.0265448	0.947623
Q6NS38	DNA oxidative demethylase ALKBH2 (EC 1.14.11.33) (Alkylated DNA repair protein alkB homolog 2) (Alpha-ketoglutarate-dependent dioxygenase alkB homolog 2) (Oxy DC1)	ALKBH2	-0.369595	0.300921	-0.100051	0.814458	-0.013043	0.971278	0.269033	0.483955	0.356144	0.256522
Q99958	Forkhead box protein C2 (Forkhead-related protein FKHL14) (Mesenchyme fork head protein 1) (MFH-1 protein) (Transcription factor FKH-14)	FOXC2	-0.369595	0.300921	0.395063	0.352116	-0.687335	0.124422	0.763836	0.228542	-0.318326	0.289786
Q9NVQ4	Fas apoptotic inhibitory molecule 1	FAIM	-0.369595	0.300921	0.0703893	0.867855	0.0313952	0.927595	0.439357	0.332152	0.399445	0.221693
Q8WU90	Zinc finger CCCH domain-containing protein 15 (DRG family-regulatory protein 1) (Likely ortholog of mouse immediate early response erythropoietin 4)	ZC3H15	-0.369563	0.101864	-0.37274	0.107623	-0.160287	0.272409	-0.00322976	0.987782	0.208396	0.147842
Q7Z6I8	UPF0461 protein C5orf24	C5orf24	-0.369122	0.112688	-0.241724	0.227006	-0.088274	0.555197	0.127496	0.515151	0.280653	0.120675
Q92560	Ubiquitin carboxyl-terminal hydrolase BAP1 (EC 3.4.19.12) (BRCA1-associated protein 1) (Cerebral protein 6)	BAP1	-0.36858	0.115629	-0.265489	0.223247	-0.136234	0.350332	0.102868	0.510763	0.23157	0.195426
O75879	Glutamyl-tRNA(Gln) amidotransferase subunit B, mitochondrial (Glu-AdT subunit B) (EC 6.3.5.-) (Cytochrome c oxidase assembly factor PET112 homolog)	GATB	-0.367181	0.188493	-0.189562	0.43854	-0.286314	0.184374	-0.0992168	0.832546	0.230862	0.28451
Q9NX47	E3 ubiquitin-protein ligase MARCH5 (EC 2.3.2.27) (Membrane-associated RING finger protein 5) (Membrane-associated RING-CH protein V) (MARCH-V) (Mitochondrial ubiquitin ligase) (MITOL) (RING finger protein 153) (RING-type E3 ubiquitin transferase MARCH5)	MARCH5	-0.367006	0.256386	-0.505313	0.0593592	-0.344596	0.245205	-0.138328	0.660824	0.0224151	0.926357
Q96K49	Transmembrane protein 87B	TMEM87B	-0.366505	0.169996	0.328105	0.23317	-0.178196	0.558525	0.694492	0.121947	0.188801	0.488286
Q9BXJ9	N-alpha-acetyltransferase 15, NatA auxiliary subunit (Gastric cancer antigen Ga19) (N-terminal acetyltransferase) (NMDA receptor-regulated protein 1) (Protein tubedown-1) (Tbdn100)	NAA15	-0.366477	0.112688	-0.417714	0.115548	-0.165095	0.281251	-0.0512947	0.792206	0.201271	0.153751
Q5VZI3	Transmembrane protein 268	TMEM268	-0.365871	0.305227	0.0922074	0.827318	-0.260152	0.401328	0.458382	0.315955	0.105678	0.694006
Q14694	Ubiquitin carboxyl-terminal hydrolase 10 (EC 3.4.19.12) (Deubiquitinating enzyme 10) (Ubiquitin thioesterase 10) (Ubiquitin-specific-processing protease 10)	USP10	-0.365841	0.140006	-0.486122	0.091873	-0.26156	0.128756	-0.120513	0.454983	0.104844	0.426329
Q7Z417	Nuclear fragile X mental retardation-interacting protein 2 (82 kDa FMRP-interacting protein) (82-FIP) (Cell proliferation-inducing gene 1 protein) (FMRP-interacting protein 2)	NUFIP2	-0.365783	0.112688	-0.691378	0.0318683	-0.260255	0.128588	-0.325381	0.20895	0.105863	0.395536
Q9Y639	Neuroplastin (Stromal cell-derived receptor 1) (SDR-1)	NPTN	-0.365705	0.102688	-0.331713	0.14442	0.103599	0.51464	0.0337588	0.858314	0.469209	0.0610405
Q9NQ92	Coordinator of PRMT5 and differentiation stimulator (Cooperator of PRMT5) (Protein TTP1)	COPRS	-0.36509	0.24504	-0.386434	0.301997	0.0658705	0.638605	-0.022452	0.911067	0.430366	0.165927
O14777	Kinetochore protein NDC80 homolog (Highly expressed in cancer protein) (Kinetochore protein Hec1) (HsHec1) (Kinetochore-associated protein 2) (Retinoblastoma-associated protein HEC)	NDC80	-0.364613	0.1291	-0.295849	0.165011	-0.230549	0.16151	0.0685482	0.683431	0.134761	0.416243
O60658	High affinity cAMP-specific and IBMX-insensitive 3',5'-cyclic phosphodiesterase 8A (EC 3.1.4.53)	PDE8A	-0.364459	0.447985	0.401521	0.585183	0.563064	0.079469	0.766134	0.216118	0.927833	0.107585
Q13610	Periodic tryptophan protein 1 homolog (Keratinocyte protein IEF SSP 9502)	PWP1	-0.364014	0.143448	-0.310772	0.165411	-0.299665	0.127019	0.0528725	0.771091	0.0641938	0.609726
Q7Z4L5	Tetratricopeptide repeat protein 21B (TPR repeat protein 21B) (Intraflagellar transport 139 homolog)	TTC21B	-0.364013	0.306848	-0.330973	0.415534	-0.0816138	0.793156	0.0328061	0.938367	0.282143	0.333766
Q969Q0	60S ribosomal protein L36a-like (Large ribosomal subunit protein eL42-like)	RPL36AL	-0.364013	0.306848	-0.0969617	0.819729	0.0100637	0.976741	0.267835	0.484856	0.375178	0.23953
Q02447	Transcription factor Sp3 (SPR-2)	SP3	-0.364011	0.112688	-0.260329	0.195622	-0.0672235	0.631539	0.10323	0.529956	0.296636	0.116094
P19388	DNA-directed RNA polymerases I, II, and III subunit RPABC1 (RNA polymerases I, II, and III subunit ABC1) (DNA-directed RNA polymerase II 23 kDa polypeptide) (DNA-directed RNA polymerase II subunit E) (RPB5 homolog) (XAP4)	POLR2E	-0.362845	0.112688	-0.156854	0.455408	-0.0365088	0.813371	0.206591	0.28965	0.326864	0.0784754
Q92520	Protein FAM3C (Interleukin-like EMT inducer)	FAM3C	-0.361892	0.148756	-0.179105	0.382999	-0.259266	0.1539	0.181485	0.324044	0.102225	0.417538
Q9NVI1	Fanconi anemia group I protein (Protein FACI)	FANCI	-0.361791	0.10866	-0.379131	0.130611	-0.224636	0.324499	-0.0170613	0.933905	0.137142	0.468657
P78344	Eukaryotic translation initiation factor 4 gamma 2 (eIF-4-gamma 2) (eIF-4G 2) (eIF4G 2) (Death-associated protein 5) (DAP-5) (p97)	EIF4G2	-0.361663	0.101004	-0.424395	0.0832937	-0.274397	0.120447	-0.0629448	0.695604	0.0871254	0.453076
P35240	Merlin (Moesin-ezrin-radixin-like protein) (Neurofibromin-2) (Schwannomerlin) (Schwannomin)	NF2	-0.361362	0.112688	-0.311515	0.164315	-0.242406	0.172985	0.0491764	0.839106	0.118726	0.464254
Q9UHA4	Ragulator complex protein LAMTOR3 (Late endosomal/lysosomal adaptor and MAPK and MTOR activator 3) (MEK-binding partner 1) (Mp1) (Mitogen-activated protein kinase kinase 1-interacting protein 1) (Mitogen-activated protein kinase scaffold protein 1)	LAMTOR3	-0.360859	0.721867	-0.704007	0.590156	-0.389013	0.309376	-0.34223	0.436279	-0.0268367	0.960158
Q16763	Ubiquitin-conjugating enzyme E2 S (EC 2.3.2.23) (E2 ubiquitin-conjugating enzyme S) (E2-EPF) (Ubiquitin carrier protein S) (Ubiquitin-conjugating enzyme E2-24 kDa) (Ubiquitin-conjugating enzyme E2-EPF5) (Ubiquitin-protein ligase S)	UBE2S	-0.360643	0.148756	-0.817265	0.061541	-0.44065	0.228477	-0.457044	0.20895	-0.0792901	0.750999
Q9BSF4	Mitochondrial import inner membrane translocase subunit Tim29 (TIM29)	TIMM29	-0.360402	0.251713	-0.227223	0.328914	-0.24384	0.208749	0.133057	0.731871	0.116283	0.701843
Q9NYV4	Cyclin-dependent kinase 12 (EC 2.7.11.22) (EC 2.7.11.23) (Cdc2-related kinase, arginine/serine-rich) (CrkRS) (Cell division cycle 2-related protein kinase 7) (CDC2-related protein kinase 7) (Cell division protein kinase 12) (hCDK12)	CDK12	-0.35986	0.133296	-0.353762	0.153962	-0.272671	0.208229	0.0066018	0.974951	0.0873594	0.549727
Q9NUG6	p53 and DNA damage-regulated protein 1	PDRG1	-0.359105	0.374018	-0.112731	0.701874	-0.0608999	0.856212	0.246019	0.349848	0.298316	0.101345
Q9BV40	Vesicle-associated membrane protein 8 (VAMP-8) (Endobrevin) (EDB)	VAMP8	-0.358739	0.119938	0.00423595	0.987695	-0.10262	0.483821	0.36365	0.204007	0.256043	0.122917
P06213	Insulin receptor (IR) (EC 2.7.10.1) (CD antigen CD220) [Cleaved into: Insulin receptor subunit alpha; Insulin receptor subunit beta]	INSR	-0.358454	0.311221	1.35163	0.0655825	0.0881416	0.775248	1.71017	0.110581	0.445727	0.192809
P56377	AP-1 complex subunit sigma-2 (Adaptor protein complex AP-1 subunit sigma-1B) (Adaptor-related protein complex 1 subunit sigma-1B) (Clathrin assembly protein complex 1 sigma-1B small chain) (Golgi adaptor HA1/AP1 adaptin sigma-1B subunit) (Sigma 1B subunit of AP-1 clathrin) (Sigma-adaptin 1B) (Sigma1B-adaptin)	AP1S2	-0.358454	0.311221	NA	NA	0.545968	0.164816	NA	NA	0.90458	0.0878906
Q9NY93	Probable ATP-dependent RNA helicase DDX56 (EC 3.6.4.13) (ATP-dependent 61 kDa nucleolar RNA helicase) (DEAD box protein 21) (DEAD box protein 56)	DDX56	-0.358195	0.132541	-0.226598	0.248635	-0.435802	0.069291	0.131007	0.458444	-0.0778088	0.544975
Q9UGN5	Poly [ADP-ribose] polymerase 2 (PARP-2) (hPARP-2) (EC 2.4.2.30) (ADP-ribosyltransferase diphtheria toxin-like 2) (ARTD2) (NAD(+) ADP-ribosyltransferase 2) (ADPRT-2) (Poly[ADP-ribose] synthase 2) (pADPRT-2)	PARP2	-0.357949	0.140897	-0.1687	0.357054	-0.0613641	0.691397	0.189008	0.364171	0.296414	0.13714
Q5MIZ7	Serine/threonine-protein phosphatase 4 regulatory subunit 3B (SMEK homolog 2)	PPP4R3B	-0.357602	0.156251	-0.498715	0.0640633	-0.167117	0.350332	-0.141275	0.448813	0.190307	0.166269
E9PRG8	Uncharacterized protein C11orf98	C11orf98	-0.3564	0.281741	0.0637417	0.880723	-0.237208	0.276316	0.420347	0.144543	0.118943	0.441652
Q8N5P1	Zinc finger CCCH domain-containing protein 8	ZC3H8	-0.356041	0.109336	-0.236791	0.236881	-0.424736	0.0783808	0.119409	0.517876	-0.0683755	0.609726
Q9NRL2	Bromodomain adjacent to zinc finger domain protein 1A (ATP-dependent chromatin-remodeling protein) (ATP-utilizing chromatin assembly and remodeling factor 1) (hACF1) (CHRAC subunit ACF1) (Williams syndrome transcription factor-related chromatin-remodeling factor 180) (WCRF180) (hWALp1)	BAZ1A	-0.355279	0.186645	-0.340398	0.183604	-0.354383	0.104425	0.0149486	0.939553	0.000524134	0.996369
Q9Y5Z9	UbiA prenyltransferase domain-containing protein 1 (EC 2.5.1.-) (Transitional epithelial response protein 1)	UBIAD1	-0.355224	0.190014	-0.190784	0.596136	-0.347532	0.116551	0.164595	0.472342	0.00749505	0.950881
P54098	DNA polymerase subunit gamma-1 (EC 2.7.7.7) (Mitochondrial DNA polymerase catalytic subunit) (PolG-alpha)	POLG	-0.354503	0.366409	-0.0970973	0.757879	-0.337058	0.289218	0.256978	0.37719	0.0167234	0.962872
P57737	Coronin-7 (Crn7) (70 kDa WD repeat tumor rejection antigen homolog)	CORO7	-0.353889	0.215429	-0.344644	0.357705	0.0179048	0.94903	0.00897307	0.979329	0.372348	0.113598
O95140	Mitofusin-2 (EC 3.6.5.-) (Transmembrane GTPase MFN2)	MFN2	-0.353306	0.161784	-0.107626	0.664074	-0.226425	0.320098	0.245486	0.241332	0.127191	0.351637
Q8WVB6	Chromosome transmission fidelity protein 18 homolog (hCTF18) (CHL12)	CHTF18	-0.352392	0.117224	-0.0688352	0.791822	-0.0547778	0.756269	0.28338	0.243923	0.297762	0.14495
O00443	Phosphatidylinositol 4-phosphate 3-kinase C2 domain-containing subunit alpha (PI3K-C2-alpha) (PtdIns-3-kinase C2 subunit alpha) (EC 2.7.1.154) (Phosphoinositide 3-kinase-C2-alpha)	PIK3C2A	-0.3518	0.154252	-0.292105	0.185662	0.00323812	0.986789	0.0594408	0.789743	0.354898	0.0769903
Q8N5F7	NF-kappa-B-activating protein	NKAP	-0.351071	0.143219	-0.0649667	0.781439	0.0149561	0.947492	0.28606	0.225173	0.366007	0.0751375
O43709	Probable 18S rRNA (guanine-N(7))-methyltransferase (EC 2.1.1.-) (Bud site selection protein 23 homolog) (Metastasis-related methyltransferase 1) (Williams-Beuren syndrome chromosomal region 22 protein) (rRNA methyltransferase and ribosome maturation factor)	BUD23	-0.350219	0.158324	-0.373031	0.170622	-0.190662	0.266766	-0.0229909	0.901927	0.159473	0.2232
Q53R41	FAST kinase domain-containing protein 1, mitochondrial	FASTKD1	-0.349353	0.1731	-0.254587	0.334441	-0.405444	0.15202	0.0947004	0.686857	-0.0558592	0.786727
Q9UNZ5	Leydig cell tumor 10 kDa protein homolog	C19orf53	-0.349259	0.254317	-0.101886	0.705097	-0.230928	0.294408	0.247928	0.297965	0.118648	0.513052
Q9NXF8	Palmitoyltransferase ZDHHC7 (EC 2.3.1.225) (Zinc finger DHHC domain-containing protein 7) (DHHC-7)	ZDHHC7	-0.349235	0.320282	-0.479955	0.282617	-0.237864	0.434547	-0.131313	0.717572	0.112367	0.674488
Q7L9L4	MOB kinase activator 1B (Mob1 homolog 1A) (Mob1A) (Mob1B) (Mps one binder kinase activator-like 1A)	MOB1B	-0.349162	0.296088	-0.466196	0.139553	0.262131	0.238764	-0.116134	0.614295	0.612559	0.0543484
Q96T83	Sodium/hydrogen exchanger 7 (Na(+)/H(+) exchanger 7) (NHE-7) (Solute carrier family 9 member 7)	SLC9A7	-0.34871	0.207601	-0.263754	0.315287	-0.29192	0.139078	0.0850886	0.721336	0.0563232	0.750367
Q14134	Tripartite motif-containing protein 29 (Ataxia telangiectasia group D-associated protein)	TRIM29	-0.34797	0.134719	-0.527091	0.0955408	0.0231249	0.893749	-0.179773	0.362847	0.370516	0.0740688
Q96LJ7	Dehydrogenase/reductase SDR family member 1 (EC 1.1.-.-) (Short chain dehydrogenase/reductase family 19C member 1)	DHRS1	-0.347744	0.311285	0.288359	0.301997	-0.0215197	0.936668	0.636316	0.28407	0.326813	0.155175
Q5JUR7	Testis-expressed protein 30	TEX30	-0.347399	0.321889	-0.496142	0.272315	-0.577767	0.1539	-0.148801	0.681425	-0.231075	0.406703
Q9C0D3	Protein zyg-11 homolog B	ZYG11B	-0.347399	0.321889	-1.06492	0.0981671	0.104337	0.731556	-0.717857	0.235874	0.453122	0.18814
P42695	Condensin-2 complex subunit D3 (Non-SMC condensin II complex subunit D3) (hCAP-D3)	NCAPD3	-0.347352	0.156251	-0.206058	0.481587	-0.250938	0.14974	0.141956	0.742194	0.0970878	0.435236
Q8NDI1	EH domain-binding protein 1	EHBP1	-0.3469	0.170741	-0.0655142	0.771513	-0.260922	0.293976	0.281719	0.342718	0.0859527	0.60881
Q9NTG7	NAD-dependent protein deacetylase sirtuin-3, mitochondrial (hSIRT3) (EC 3.5.1.-) (Regulatory protein SIR2 homolog 3) (SIR2-like protein 3)	SIRT3	-0.346769	0.266495	-0.176458	0.592701	-0.249938	0.255104	0.171001	0.453651	0.0965919	0.601963
P19525	Interferon-induced, double-stranded RNA-activated protein kinase (EC 2.7.11.1) (Eukaryotic translation initiation factor 2-alpha kinase 2) (eIF-2A protein kinase 2) (Interferon-inducible RNA-dependent protein kinase) (P1/eIF-2A protein kinase) (Protein kinase RNA-activated) (PKR) (Protein kinase R) (Tyrosine-protein kinase EIF2AK2) (EC 2.7.10.2) (p68 kinase)	EIF2AK2	-0.346295	0.119938	-0.366715	0.144107	-0.177099	0.228477	-0.0210511	0.919215	0.169136	0.249872
Q8NCC3	Group XV phospholipase A2 (EC 2.3.1.-) (1-O-acylceramide synthase) (ACS) (LCAT-like lysophospholipase) (LLPL) (Lysophospholipase 3) (Lysosomal phospholipase A2) (LPLA2)	PLA2G15	-0.346237	0.225961	-0.14982	0.57443	0.0327372	0.874345	0.19536	0.40966	0.378012	0.14495
Q6ZMK1	Cysteine and histidine-rich protein 1	CYHR1	-0.346079	0.112688	0.0328594	0.910621	-0.114777	0.423466	0.379475	0.294345	0.230967	0.130641
Q9UN86	Ras GTPase-activating protein-binding protein 2 (G3BP-2) (GAP SH3 domain-binding protein 2)	G3BP2	-0.345698	0.109336	-0.572037	0.0395988	-0.146182	0.29768	-0.226696	0.24953	0.199861	0.15212
Q9BR61	Acyl-CoA-binding domain-containing protein 6	ACBD6	-0.345564	0.323351	-0.352916	0.392279	0.045443	0.893749	-0.00723157	0.987782	0.391768	0.227536
Q6NV74	Uncharacterized protein KIAA1211-like	KIAA1211L	-0.345325	0.185431	-0.367846	0.204017	-0.535338	0.0835215	-0.0233301	0.927758	-0.190779	0.291656
Q8WUN7	Ubiquitin domain-containing protein 2 (Dendritic cell-derived ubiquitin-like protein) (DC-UbP) (Ubiquitin-like protein SB72)	UBTD2	-0.343732	0.325375	-0.0785637	0.855096	-0.1976	0.512427	0.264236	0.489273	0.145351	0.586174
O14641	Segment polarity protein dishevelled homolog DVL-2 (Dishevelled-2) (DSH homolog 2)	DVL2	-0.342678	0.444246	-0.594213	0.144107	0.00342424	0.992969	-0.251309	0.399152	0.345663	0.152328
Q9H3H1	tRNA dimethylallyltransferase (EC 2.5.1.75) (Isopentenyl-diphosphate:tRNA isopentenyltransferase) (IPP transferase) (IPPT) (hGRO1) (tRNA isopentenyltransferase 1) (IPTase)	TRIT1	-0.342478	0.24803	-0.224436	0.593916	0.0936831	0.728796	0.118286	0.695045	0.437103	0.096999
P38435	Vitamin K-dependent gamma-carboxylase (EC 4.1.1.90) (Gamma-glutamyl carboxylase) (Peptidyl-glutamate 4-carboxylase) (Vitamin K gamma glutamyl carboxylase)	GGCX	-0.342393	0.331043	-0.233835	0.422734	-0.364311	0.164215	0.107852	0.673041	-0.0221978	0.916582
Q13084	39S ribosomal protein L28, mitochondrial (L28mt) (MRP-L28) (Melanoma antigen p15) (Melanoma-associated antigen recognized by T-lymphocytes) (Mitochondrial large ribosomal subunit protein bL28m)	MRPL28	-0.342317	0.259751	-0.14255	0.592438	-0.400468	0.10472	0.199274	0.301563	-0.0584495	0.834641
Q9BWE0	Replication initiator 1 (60 kDa origin-specific DNA-binding protein) (60 kDa replication initiation region protein) (ATT-binding protein) (DHFR oribeta-binding protein RIP60) (Zinc finger protein 464)	REPIN1	-0.341903	0.327559	-0.321928	0.425786	0.163499	0.584775	0.0186342	0.967271	0.503858	0.165231
Q99618	Cell division cycle-associated protein 3 (Gene-rich cluster protein C8) (Trigger of mitotic entry protein 1) (TOME-1)	CDCA3	-0.341731	0.255154	-0.50074	0.362726	-0.617775	0.0723378	-0.159045	0.771366	-0.276006	0.111678
Q9UL33	Trafficking protein particle complex subunit 2-like protein	TRAPPC2L	-0.340991	0.17789	-0.483132	0.132858	0.031817	0.886749	-0.142615	0.517843	0.372363	0.126599
Q147X3	N-alpha-acetyltransferase 30 (EC 2.3.1.256) (N-acetyltransferase 12) (N-acetyltransferase MAK3 homolog) (NatC catalytic subunit)	NAA30	-0.34053	0.120487	-0.295906	0.170299	-0.0127913	0.962278	0.044811	0.853491	0.327571	0.247324
O43502	DNA repair protein RAD51 homolog 3 (R51H3) (RAD51 homolog C) (RAD51-like protein 2)	RAD51C	-0.340075	0.32976	-0.997117	0.110375	-0.0513992	0.87814	-0.655172	0.247538	0.289244	0.325005
Q86Y07	Serine/threonine-protein kinase VRK2 (EC 2.7.11.1) (Vaccinia-related kinase 2)	VRK2	-0.340075	0.32976	-0.274041	0.49271	-0.0800879	0.797651	0.0662614	0.867687	0.260628	0.361161
Q8TDM6	Disks large homolog 5 (Discs large protein P-dlg) (Placenta and prostate DLG)	DLG5	-0.33992	0.169786	-0.445834	0.196278	-0.307816	0.186395	-0.105436	0.720907	0.0324555	0.829587
O00303	Eukaryotic translation initiation factor 3 subunit F (eIF3f) (Deubiquitinating enzyme eIF3f) (EC 3.4.19.12) (Eukaryotic translation initiation factor 3 subunit 5) (eIF-3-epsilon) (eIF3 p47)	EIF3F	-0.339163	0.119938	-0.515002	0.0549794	-0.323684	0.0950724	-0.175578	0.333261	0.0151944	0.904901
Q14157	Ubiquitin-associated protein 2-like (Protein NICE-4)	UBAP2L	-0.339157	0.112688	-0.424264	0.0831846	-0.0591708	0.669266	-0.0849292	0.578816	0.279547	0.101397
P62851	40S ribosomal protein S25 (Small ribosomal subunit protein eS25)	RPS25	-0.33861	0.197322	-0.406585	0.113994	-0.239062	0.210652	-0.0681149	0.767001	0.0994836	0.739813
Q96GF1	E3 ubiquitin-protein ligase RNF185 (EC 2.3.2.27) (RING finger protein 185) (RING-type E3 ubiquitin transferase RNF185)	RNF185	-0.33825	0.331615	0.0143553	0.975093	-0.277534	0.376271	0.352759	0.395958	0.0621217	0.818684
O76095	Protein JTB (Jumping translocation breakpoint protein) (Prostate androgen-regulated protein) (PAR protein)	JTB	-0.338059	0.156251	-0.200056	0.399399	-0.226458	0.174974	0.138115	0.584343	0.110857	0.567179
Q9P0S2	Cytochrome c oxidase assembly protein COX16 homolog, mitochondrial (hCOX16)	COX16	-0.337899	0.192157	-0.319781	0.251265	-0.478398	0.0948102	0.018315	0.958825	-0.140793	0.40393
Q14244	Ensconsin (Epithelial microtubule-associated protein of 115 kDa) (E-MAP-115) (Microtubule-associated protein 7) (MAP-7)	MAP7	-0.337776	0.153193	-0.347727	0.144107	-0.300542	0.121626	-0.0093311	0.964458	0.0382529	0.759991
Q86YV9	Hermansky-Pudlak syndrome 6 protein (Ruby-eye protein homolog) (Ru)	HPS6	-0.33764	0.209221	-0.711183	0.269569	0.50341	0.136583	-0.37416	0.637087	0.840787	0.101639
Q969Y2	tRNA modification GTPase GTPBP3, mitochondrial (GTP-binding protein 3) (Mitochondrial GTP-binding protein 1)	GTPBP3	-0.337536	0.366655	-0.169944	0.54086	-0.526106	0.157447	0.168176	0.489273	-0.187634	0.605981
P20749	B-cell lymphoma 3 protein (BCL-3) (Proto-oncogene BCL3)	BCL3	-0.337437	0.484355	-0.67414	0.398927	0.18819	0.459933	-0.336485	0.452352	0.524849	0.13714
Q09472	Histone acetyltransferase p300 (p300 HAT) (EC 2.3.1.48) (E1A-associated protein p300) (Histone butyryltransferase p300) (EC 2.3.1.-) (Histone crotonyltransferase p300) (EC 2.3.1.-) (Protein propionyltransferase p300) (EC 2.3.1.-)	EP300	-0.337416	0.144128	-0.307128	0.315287	0.316284	0.154915	0.0301421	0.955079	0.653464	0.0489114
Q02241	Kinesin-like protein KIF23 (Kinesin-like protein 5) (Mitotic kinesin-like protein 1)	KIF23	-0.337006	0.136526	-0.58637	0.144107	-0.252285	0.189285	-0.25007	0.409661	0.0844436	0.496232
Q9BPX6	Calcium uptake protein 1, mitochondrial (Atopy-related autoantigen CALC) (ara CALC) (Calcium-binding atopy-related autoantigen 1) (allergen Hom s 4)	MICU1	-0.336474	0.168792	-0.378667	0.139609	-0.237861	0.216067	-0.0424029	0.893162	0.0980055	0.707175
P56177	Homeobox protein DLX-1	DLX1	-0.336428	0.333422	-0.520769	0.256516	0.254594	0.410414	-0.184425	0.605858	0.591679	0.141109
Q8N8D1	Programmed cell death protein 7 (ES18) (hES18)	PDCD7	-0.336428	0.333422	-0.2567	0.516044	-0.274041	0.380617	0.0786098	0.840892	0.0621217	0.818684
Q9UIG8	Solute carrier organic anion transporter family member 3A1 (OATP3A1) (Organic anion transporter polypeptide-related protein 3) (OATP-RP3) (OATPRP3) (Organic anion-transporting polypeptide D) (OATP-D) (PGE1 transporter) (Sodium-independent organic anion transporter D) (Solute carrier family 21 member 11)	SLCO3A1	-0.336014	0.112688	-0.127655	0.528959	-0.45029	0.0850133	0.208586	0.330654	-0.113528	0.480643
Q8NHP6	Motile sperm domain-containing protein 2	MOSPD2	-0.33601	0.197854	-0.045148	0.866774	-0.119711	0.525143	0.289784	0.291852	0.216257	0.316494
Q9UNW1	Multiple inositol polyphosphate phosphatase 1 (EC 3.1.3.62) (2,3-bisphosphoglycerate 3-phosphatase) (2,3-BPG phosphatase) (EC 3.1.3.80) (Inositol (1,3,4,5)-tetrakisphosphate 3-phosphatase) (Ins(1,3,4,5)P(4) 3-phosphatase)	MINPP1	-0.335406	0.23489	-0.123758	0.670556	0.0342047	0.866593	0.211609	0.374655	0.36941	0.151743
Q92900	Regulator of nonsense transcripts 1 (EC 3.6.4.-) (ATP-dependent helicase RENT1) (Nonsense mRNA reducing factor 1) (NORF1) (Up-frameshift suppressor 1 homolog) (hUpf1)	UPF1	-0.33306	0.114209	-0.310733	0.146433	-0.145079	0.309702	0.0222744	0.905325	0.188563	0.163136
Q8IXI2	Mitochondrial Rho GTPase 1 (MIRO-1) (hMiro-1) (EC 3.6.5.-) (Rac-GTP-binding protein-like protein) (Ras homolog gene family member T1)	RHOT1	-0.33294	0.490765	-0.15172	0.705097	0.20781	0.410414	0.18161	0.427237	0.540367	0.13191
O14713	Integrin beta-1-binding protein 1 (Integrin cytoplasmic domain-associated protein 1) (ICAP-1)	ITGB1BP1	-0.332789	0.335885	0.0468403	0.913175	-0.194295	0.518475	0.379621	0.37082	0.138814	0.603327
P50135	Histamine N-methyltransferase (HMT) (EC 2.1.1.8)	HNMT	-0.332789	0.335885	0.0827026	0.847703	0.296311	0.35	0.415759	0.346377	0.62854	0.133498
P78536	Disintegrin and metalloproteinase domain-containing protein 17 (ADAM 17) (EC 3.4.24.86) (Snake venom-like protease) (TNF-alpha convertase) (TNF-alpha-converting enzyme) (CD antigen CD156b)	ADAM17	-0.332789	0.335885	-0.239566	0.549079	0.158337	0.596397	0.0922074	0.810314	0.49057	0.170669
Q92966	snRNA-activating protein complex subunit 3 (SNAPc subunit 3) (Proximal sequence element-binding transcription factor subunit beta) (PSE-binding factor subunit beta) (PTF subunit beta) (Small nuclear RNA-activating complex polypeptide 3) (snRNA-activating protein complex 50 kDa subunit) (SNAPc 50 kDa subunit)	SNAPC3	-0.332789	0.335885	1.03984	0.103017	0.80488	0.102876	1.37239	0.144543	1.1375	0.0761604
Q9HAW4	Claspin (hClaspin)	CLSPN	-0.331836	0.202525	-0.605009	0.107623	-0.869546	0.10041	-0.273881	0.277626	-0.53829	0.15134
Q9NPA8	Transcription and mRNA export factor ENY2 (Enhancer of yellow 2 transcription factor homolog)	ENY2	-0.331633	0.134719	-0.266164	0.207371	0.078018	0.75481	0.0647478	0.679641	0.409775	0.149836
Q96AP0	Adrenocortical dysplasia protein homolog (POT1 and TIN2-interacting protein)	ACD	-0.33112	0.290183	0.00748469	0.980405	-0.428975	0.171547	0.338057	0.337836	-0.0977386	0.539574
Q9NRN7	L-aminoadipate-semialdehyde dehydrogenase-phosphopantetheinyl transferase (EC 2.7.8.-) (4'-phosphopantetheinyl transferase) (Alpha-aminoadipic semialdehyde dehydrogenase-phosphopantetheinyl transferase) (AASD-PPT) (LYS5 ortholog)	AASDHPPT	-0.331065	0.145876	-0.259357	0.257215	-0.0495336	0.854381	0.0719633	0.678241	0.28156	0.172272
Q96RF0	Sorting nexin-18 (SH3 and PX domain-containing protein 3B) (Sorting nexin-associated Golgi protein 1)	SNX18	-0.330973	0.337863	0.0257376	0.952933	-0.0619024	0.849981	0.35727	0.390919	0.27023	0.348417
P41440	Folate transporter 1 (FOLT) (Intestinal folate carrier 1) (IFC-1) (Placental folate transporter) (Reduced folate carrier protein) (RFC) (Solute carrier family 19 member 1)	SLC19A1	-0.330896	0.188493	-0.0844336	0.739226	-0.452445	0.273686	0.246483	0.233251	-0.120442	0.663522
O00522	Krev interaction trapped protein 1 (Krev interaction trapped 1) (Cerebral cavernous malformations 1 protein)	KRIT1	-0.330101	0.183584	-0.484068	0.2205	-0.073379	0.742922	-0.153402	0.688316	0.256685	0.262553
O15514	DNA-directed RNA polymerase II subunit RPB4 (RNA polymerase II subunit B4) (DNA-directed RNA polymerase II subunit D) (RNA polymerase II 16 kDa subunit) (RPB16)	POLR2D	-0.330088	0.282581	-0.254204	0.282795	-0.0108242	0.95363	0.075212	0.793274	0.318594	0.19521
Q9BVP2	Guanine nucleotide-binding protein-like 3 (E2-induced gene 3 protein) (Novel nucleolar protein 47) (NNP47) (Nucleolar GTP-binding protein 3) (Nucleostemin)	GNL3	-0.329905	0.14723	-0.259368	0.239776	-0.520299	0.0538143	0.0695289	0.710774	-0.1901	0.230629
Q03111	Protein ENL (YEATS domain-containing protein 1)	MLLT1	-0.329856	0.224345	-0.368347	0.193648	-0.0489086	0.751104	-0.038718	0.893307	0.280874	0.150371
Q5VWJ9	Sorting nexin-30	SNX30	-0.329824	0.205512	-0.19988	0.359077	-0.271374	0.29683	0.129806	0.711901	0.0583068	0.821081
Q9H0R6	Glutamyl-tRNA(Gln) amidotransferase subunit A, mitochondrial (Glu-AdT subunit A) (EC 6.3.5.7) (Glutaminyl-tRNA synthase-like protein 1)	QRSL1	-0.329697	0.121474	-0.259448	0.344166	-0.384226	0.12015	0.0704631	0.824039	-0.0545535	0.802167
Q5GLZ8	Probable E3 ubiquitin-protein ligase HERC4 (EC 2.3.2.26) (HECT domain and RCC1-like domain-containing protein 4) (HECT-type E3 ubiquitin transferase HERC4)	HERC4	-0.32916	0.340355	-0.512514	0.260332	0.454176	0.208749	-0.184425	0.605858	0.784085	0.103066
Q6ULP2	Aftiphilin	AFTPH	-0.32916	0.340355	-0.365871	0.379377	-0.356606	0.282953	-0.0365259	0.932266	-0.027675	0.918929
Q15345	Leucine-rich repeat-containing protein 41 (Protein Muf1)	LRRC41	-0.329102	0.357607	-0.611369	0.276386	-0.192963	0.478974	-0.282575	0.338076	0.136883	0.294525
P42892	Endothelin-converting enzyme 1 (ECE-1) (EC 3.4.24.71)	ECE1	-0.329078	0.117224	-0.482639	0.0718715	-0.230345	0.1545	-0.154253	0.3694	0.0990447	0.413663
P62256	Ubiquitin-conjugating enzyme E2 H (EC 2.3.2.23) ((E3-independent) E2 ubiquitin-conjugating enzyme H) (EC 2.3.2.24) (E2 ubiquitin-conjugating enzyme H) (UbcH2) (Ubiquitin carrier protein H) (Ubiquitin-conjugating enzyme E2-20K) (Ubiquitin-protein ligase H)	UBE2H	-0.328868	0.272021	-0.74071	0.11152	0.101255	0.799505	-0.412986	0.226194	0.429683	0.156072
Q9BQE5	Apolipoprotein L2 (Apolipoprotein L-II) (ApoL-II)	APOL2	-0.328797	0.164964	-0.489391	0.0862416	0.050929	0.761085	-0.161713	0.352591	0.378479	0.100932
Q99570	Phosphoinositide 3-kinase regulatory subunit 4 (PI3-kinase regulatory subunit 4) (EC 2.7.11.1) (PI3-kinase p150 subunit) (Phosphoinositide 3-kinase adaptor protein)	PIK3R4	-0.32865	0.17972	-0.142674	0.631104	0.0991083	0.555241	0.186147	0.57849	0.426679	0.0848402
O00571	ATP-dependent RNA helicase DDX3X (EC 3.6.4.13) (DEAD box protein 3, X-chromosomal) (DEAD box, X isoform) (Helicase-like protein 2) (HLP2)	DDX3X	-0.328548	0.114158	-0.381236	0.123109	-0.18212	0.220336	-0.0533968	0.765591	0.146002	0.248078
P36873	Serine/threonine-protein phosphatase PP1-gamma catalytic subunit (PP-1G) (EC 3.1.3.16) (Protein phosphatase 1C catalytic subunit)	PPP1CC	-0.328102	0.221201	-0.0263343	0.935713	-0.143924	0.553805	0.301534	0.226194	0.183101	0.325166
O95684	FGFR1 oncogene partner	FGFR1OP	-0.327736	0.196421	-0.20842	0.351398	-0.377071	0.297377	0.223062	0.367361	0.265971	0.255003
Q96T17	MAP7 domain-containing protein 2	MAP7D2	-0.32756	0.241089	-0.057088	0.881363	-0.420554	0.122984	0.270746	0.271466	-0.0933677	0.787521
Q8IVM0	Coiled-coil domain-containing protein 50 (Protein Ymer)	CCDC50	-0.327503	0.115629	-0.213927	0.333509	0.0285538	0.867292	0.112913	0.540298	0.35544	0.0783282
Q9UHR4	Brain-specific angiogenesis inhibitor 1-associated protein 2-like protein 1 (BAI1-associated protein 2-like protein 1) (Insulin receptor tyrosine kinase substrate)	BAIAP2L1	-0.327412	0.125028	-0.244365	0.216513	-0.24617	0.142427	0.0829907	0.645196	0.0815906	0.482595
Q92794	Histone acetyltransferase KAT6A (EC 2.3.1.48) (MOZ, YBF2/SAS3, SAS2 and TIP60 protein 3) (MYST-3) (Monocytic leukemia zinc finger protein) (Runt-related transcription factor-binding protein 2) (Zinc finger protein 220)	KAT6A	-0.327348	0.342665	0.133564	0.746366	0.0786098	0.801731	0.462576	0.315625	0.407081	0.215545
P10644	cAMP-dependent protein kinase type I-alpha regulatory subunit (Tissue-specific extinguisher 1) (TSE1)	PRKAR1A	-0.327104	0.112688	-0.0521307	0.819729	-0.120988	0.410283	0.275034	0.28407	0.20607	0.19521
Q99735	Microsomal glutathione S-transferase 2 (Microsomal GST-2) (EC 2.5.1.18) (Microsomal GST-II)	MGST2	-0.32707	0.189493	-0.0479256	0.907289	-0.32834	0.233183	0.27905	0.458525	-0.00119337	0.995375
O15182	Centrin-3	CETN3	-0.326958	0.133296	-0.374182	0.1161	0.0189839	0.909306	-0.0475949	0.833063	0.345448	0.0825895
P62753	40S ribosomal protein S6 (Phosphoprotein NP33) (Small ribosomal subunit protein eS6)	RPS6	-0.32684	0.196836	-0.330155	0.163526	-0.250113	0.166659	-0.00354492	0.987782	0.0764433	0.582307
Q9NX14	NADH dehydrogenase [ubiquinone] 1 beta subcomplex subunit 11, mitochondrial (Complex I-ESSS) (CI-ESSS) (NADH-ubiquinone oxidoreductase ESSS subunit) (Neuronal protein 17.3) (Np17.3) (p17.3)	NDUFB11	-0.326487	0.117224	-0.370646	0.148717	-0.43336	0.0843195	-0.0434949	0.827729	-0.106505	0.423726
Q9H3U1	Protein unc-45 homolog A (Unc-45A) (GCUNC-45) (Smooth muscle cell-associated protein 1) (SMAP-1)	UNC45A	-0.326368	0.171203	-0.342825	0.204017	0.11393	0.557835	-0.0160941	0.933905	0.439924	0.0599922
Q96AE7	Tetratricopeptide repeat protein 17 (TPR repeat protein 17)	TTC17	-0.326037	0.286436	-0.449003	0.274521	-0.11995	0.731655	-0.122331	0.600475	0.206749	0.329969
Q12929	Epidermal growth factor receptor kinase substrate 8	EPS8	-0.325372	0.164777	-0.431488	0.092359	-0.447435	0.125607	-0.106355	0.517876	-0.122019	0.652979
O95685	Protein phosphatase 1 regulatory subunit 3D (Protein phosphatase 1 regulatory subunit 6) (PP1 subunit R6) (Protein phosphatase 1-binding subunit R6)	PPP1R3D	-0.32522	0.332913	-0.209936	0.462429	0.33532	0.326186	0.329945	0.267053	0.660326	0.0590489
P29083	General transcription factor IIE subunit 1 (General transcription factor IIE 56 kDa subunit) (Transcription initiation factor IIE subunit alpha) (TFIIE-alpha)	GTF2E1	-0.324943	0.311285	-0.728218	0.11607	0.145823	0.432604	-0.403604	0.226194	0.470977	0.166092
Q86YP4	Transcriptional repressor p66-alpha (Hp66alpha) (GATA zinc finger domain-containing protein 2A)	GATAD2A	-0.324555	0.172261	-0.346255	0.148717	-0.274086	0.12427	-0.0219478	0.906649	0.05014	0.725812
Q8N201	Integrator complex subunit 1 (Int1)	INTS1	-0.323845	0.112688	-0.187166	0.322971	-0.0828296	0.568099	0.135911	0.427237	0.240682	0.135603
P68402	Platelet-activating factor acetylhydrolase IB subunit beta (EC 3.1.1.47) (PAF acetylhydrolase 30 kDa subunit) (PAF-AH 30 kDa subunit) (PAF-AH subunit beta) (PAFAH subunit beta)	PAFAH1B2	-0.323733	0.344994	-0.142417	0.727227	0.67717	0.126486	0.182692	0.609995	1.00144	0.0825895
Q7Z4F1	Low-density lipoprotein receptor-related protein 10 (LRP-10)	LRP10	-0.323137	0.189493	0.0975201	0.699078	0.414328	0.190905	0.420933	0.225173	0.73749	0.0825895
Q7Z422	SUZ domain-containing protein 1 (Putative MAPK-activating protein PM18/PM20/PM22)	SZRD1	-0.322577	0.181595	-0.372611	0.252096	0.102963	0.569933	-0.0499082	0.816046	0.425091	0.0783282
Q56NI9	N-acetyltransferase ESCO2 (EC 2.3.1.-) (Establishment of cohesion 1 homolog 2) (ECO1 homolog 2)	ESCO2	-0.321928	0.347641	0.100305	0.81444	-0.176251	0.557189	0.422233	0.342197	0.146655	0.582307
Q15773	Myeloid leukemia factor 2 (Myelodysplasia-myeloid leukemia factor 2)	MLF2	-0.321612	0.223824	-0.538246	0.0937377	-0.136782	0.49791	-0.216878	0.346377	0.18408	0.290717
Q969P0	Immunoglobulin superfamily member 8 (IgSF8) (CD81 partner 3) (Glu-Trp-Ile EWI motif-containing protein 2) (EWI-2) (Keratinocytes-associated transmembrane protein 4) (KCT-4) (LIR-D1) (Prostaglandin regulatory-like protein) (PGRL) (CD antigen CD316)	IGSF8	-0.321379	0.121883	-0.153485	0.594277	-0.0954495	0.563194	0.167483	0.51897	0.226281	0.156368
O75190	DnaJ homolog subfamily B member 6 (HHDJ1) (Heat shock protein J2) (HSJ-2) (MRJ) (MSJ-1)	DNAJB6	-0.321098	0.181761	-0.221381	0.290922	0.0521297	0.76536	0.099422	0.543643	0.372696	0.0842059
Q14008	Cytoskeleton-associated protein 5 (Colonic and hepatic tumor overexpressed gene protein) (Ch-TOG)	CKAP5	-0.321008	0.114531	-0.418709	0.0944343	-0.202461	0.206517	-0.0981566	0.539133	0.118113	0.344566
P51153	Ras-related protein Rab-13 (Cell growth-inhibiting gene 4 protein)	RAB13	-0.320941	0.143219	-0.367302	0.133124	-0.0849833	0.53737	-0.0469932	0.832546	0.235559	0.148171
P56211	cAMP-regulated phosphoprotein 19 (ARPP-19)	ARPP19	-0.320126	0.350315	-0.588574	0.217404	0.0468403	0.889938	-0.268817	0.483955	0.366252	0.248462
Q9BZD4	Kinetochore protein Nuf2 (hNuf2) (hNuf2R) (hsNuf2) (Cell division cycle-associated protein 1)	NUF2	-0.318821	0.190849	-0.639117	0.0832937	0.143418	0.763325	-0.319273	0.263477	0.462732	0.325005
Q9Y342	Plasmolipin (Plasma membrane proteolipid)	PLLP	-0.318326	0.351693	-0.100051	0.814458	-0.382702	0.260473	0.219091	0.547701	-0.0649175	0.811004
Q92793	CREB-binding protein (EC 2.3.1.48)	CREBBP	-0.317255	0.236452	-0.272007	0.434585	0.146126	0.562873	0.0458262	0.875023	0.463103	0.0954859
Q9Y320	Thioredoxin-related transmembrane protein 2 (Cell proliferation-inducing gene 26 protein) (Thioredoxin domain-containing protein 14)	TMX2	-0.316969	0.15729	-0.199693	0.315287	-0.517718	0.0538143	0.117295	0.529956	-0.20107	0.184276
Q9BUT9	MAPK regulated corepressor interacting protein 2 (Protein FAM195A)	MCRIP2	-0.316528	0.354349	-0.0694519	0.869947	0.132248	0.663026	0.24732	0.509523	0.449957	0.190185
Q9Y2Y1	DNA-directed RNA polymerase III subunit RPC10 (RNA polymerase III subunit C10) (DNA-directed RNA polymerase III subunit K) (RNA polymerase III 12.5 kDa subunit) (RPC12.5) (RNA polymerase III subunit C11) (HsC11p) (RPC11) (hRPC11)	POLR3K	-0.316355	0.207601	-0.455647	0.145417	-0.376454	0.13504	-0.140061	0.579465	-0.0604098	0.709381
P47914	60S ribosomal protein L29 (Cell surface heparin-binding protein HIP) (Large ribosomal subunit protein eL29)	RPL29	-0.31603	0.17789	-0.247876	0.252118	-0.196956	0.195624	0.0678739	0.709121	0.118696	0.501362
Q6Y7W6	GRB10-interacting GYF protein 2 (PERQ amino acid-rich with GYF domain-containing protein 2) (Trinucleotide repeat-containing gene 15 protein)	GIGYF2	-0.315706	0.122761	-0.437027	0.0744757	-0.13287	0.366634	-0.120688	0.468908	0.18355	0.17564
Q9NYT0	Pleckstrin-2	PLEK2	-0.314888	0.156251	0.214047	0.261626	-0.250001	0.165588	0.529351	0.121814	0.0653349	0.569693
P25942	Tumor necrosis factor receptor superfamily member 5 (B-cell surface antigen CD40) (Bp50) (CD40L receptor) (CDw40) (CD antigen CD40)	CD40	-0.314783	0.133296	-0.079991	0.76021	-0.137317	0.438548	0.235114	0.396065	0.177775	0.386038
P32019	Type II inositol 1,4,5-trisphosphate 5-phosphatase (EC 3.1.3.36) (75 kDa inositol polyphosphate-5-phosphatase) (Phosphoinositide 5-phosphatase) (5PTase)	INPP5B	-0.314733	0.354933	0.00432161	0.992915	-0.0394883	0.907779	0.318461	0.427237	0.275007	0.344021
Q8WXG6	MAP kinase-activating death domain protein (Differentially expressed in normal and neoplastic cells) (Insulinoma glucagonoma clone 20) (Rab3 GDP/GTP exchange factor)	MADD	-0.314733	0.354933	-0.274041	0.49271	-0.137648	0.649969	0.041243	0.920294	0.176323	0.511658
Q9UQ53	Alpha-1,3-mannosyl-glycoprotein 4-beta-N-acetylglucosaminyltransferase B (EC 2.4.1.145) (N-glycosyl-oligosaccharide-glycoprotein N-acetylglucosaminyltransferase IVb) (GlcNAc-T IVb) (GnT-IVb) (N-acetylglucosaminyltransferase IVb) (UDP-N-acetylglucosamine: alpha-1,3-D-mannoside beta-1,4-N-acetylglucosaminyltransferase IVb)	MGAT4B	-0.314733	0.354933	-0.291592	0.464886	-0.373327	0.268109	0.0229004	0.960438	-0.0588937	0.828835
P61769	Beta-2-microglobulin [Cleaved into: Beta-2-microglobulin form pI 5.3]	B2M	-0.3143	0.192157	-0.436628	0.113277	-0.0233252	0.910821	-0.121938	0.561103	0.29082	0.265808
P22223	Cadherin-3 (Placental cadherin) (P-cadherin)	CDH3	-0.313985	0.23513	-0.657022	0.270567	-0.0332076	0.911382	-0.342088	0.499534	0.280588	0.417538
Q9H074	Polyadenylate-binding protein-interacting protein 1 (PABP-interacting protein 1) (PAIP-1) (Poly(A)-binding protein-interacting protein 1)	PAIP1	-0.313267	0.322656	-0.526259	0.258822	-0.10678	0.698197	-0.21255	0.43841	0.206434	0.148171
Q9NX40	OCIA domain-containing protein 1 (Ovarian cancer immunoreactive antigen domain containing 1) (Ovarian carcinoma immunoreactive antigen)	OCIAD1	-0.313154	0.168792	-0.0660543	0.77385	-0.330116	0.0905666	0.247058	0.380207	-0.0170502	0.907096
Q9NRY6	Phospholipid scramblase 3 (PL scramblase 3) (Ca(2+)-dependent phospholipid scramblase 3)	PLSCR3	-0.313048	0.403426	0.129986	0.502921	0.063993	0.66726	0.443117	0.338778	0.376881	0.210635
O15392	Baculoviral IAP repeat-containing protein 5 (Apoptosis inhibitor 4) (Apoptosis inhibitor survivin)	BIRC5	-0.312718	0.220556	-0.139124	0.598605	-0.0165914	0.956831	0.173024	0.446977	0.295332	0.17848
Q9BT17	Mitochondrial ribosome-associated GTPase 1 (GTP-binding protein 7) (Mitochondrial GTPase 1)	MTG1	-0.312703	0.277869	-0.175731	0.590492	-0.188351	0.264572	0.136636	0.503518	0.123482	0.461562
O60333	Kinesin-like protein KIF1B (Klp)	KIF1B	-0.312702	0.132541	-0.226566	0.349162	0.053803	0.753751	0.0862071	0.777175	0.36646	0.0794042
Q14517	Protocadherin Fat 1 (Cadherin family member 7) (Cadherin-related tumor suppressor homolog) (Protein fat homolog) [Cleaved into: Protocadherin Fat 1, nuclear form]	FAT1	-0.31196	0.205512	0.0323058	0.901195	-0.308864	0.144764	0.344794	0.216118	0.00333204	0.981787
P04264	Keratin, type II cytoskeletal 1 (67 kDa cytokeratin) (Cytokeratin-1) (CK-1) (Hair alpha protein) (Keratin-1) (K1) (Type-II keratin Kb1)	KRT1	-0.3112	0.388796	-0.142442	0.88608	-1.05256	0.220997	0.16904	0.912663	-0.739444	0.467937
Q92604	Acyl-CoA:lysophosphatidylglycerol acyltransferase 1 (EC 2.3.1.-)	LPGAT1	-0.311148	0.359087	-0.279284	0.483935	-0.277534	0.376271	0.0328061	0.938367	0.0342157	0.902581
Q15047	Histone-lysine N-methyltransferase SETDB1 (EC 2.1.1.43) (ERG-associated protein with SET domain) (ESET) (Histone H3-K9 methyltransferase 4) (H3-K9-HMTase 4) (Lysine N-methyltransferase 1E) (SET domain bifurcated 1)	SETDB1	-0.31052	0.19302	-0.294471	0.308282	-0.344202	0.181992	0.015946	0.960003	-0.0328572	0.869441
Q9Y6Q9	Nuclear receptor coactivator 3 (NCoA-3) (EC 2.3.1.48) (ACTR) (Amplified in breast cancer 1 protein) (AIB-1) (CBP-interacting protein) (pCIP) (Class E basic helix-loop-helix protein 42) (bHLHe42) (Receptor-associated coactivator 3) (RAC-3) (Steroid receptor coactivator protein 3) (SRC-3) (Thyroid hormone receptor activator molecule 1) (TRAM-1)	NCOA3	-0.309794	0.164964	-0.238583	0.305139	-0.30017	0.396974	0.0710872	0.716426	0.00910244	0.972257
Q2KHM9	Protein moonraker (MNR) (OFD1- and FOPNL-interacting protein)	KIAA0753	-0.309359	0.360793	-0.192645	0.624911	0.120352	0.691397	0.116365	0.751041	0.42975	0.202254
Q9Y2J4	Angiomotin-like protein 2 (Leman coiled-coil protein) (LCCP)	AMOTL2	-0.309359	0.360793	-0.249822	0.528959	-0.179515	0.549953	0.0607392	0.878605	0.129613	0.628301
P06280	Alpha-galactosidase A (EC 3.2.1.22) (Alpha-D-galactosidase A) (Alpha-D-galactoside galactohydrolase) (Melibiase) (Agalsidase)	GLA	-0.308649	0.162409	-0.431343	0.151819	-0.247388	0.250339	-0.122643	0.580886	0.0610561	0.771159
Q9C035	Tripartite motif-containing protein 5 (EC 2.3.2.27) (RING finger protein 88) (RING-type E3 ubiquitin transferase TRIM5)	TRIM5	-0.308528	0.19283	0.0354886	0.93084	0.092698	0.696524	0.342939	0.396065	0.400333	0.149132
Q9Y3I1	F-box only protein 7	FBXO7	-0.308412	0.279152	-0.549176	0.145417	0.5095	0.0869202	-0.241001	0.291852	0.818121	0.0271961
O14893	Gem-associated protein 2 (Gemin-2) (Component of gems 2) (Survival of motor neuron protein-interacting protein 1) (SMN-interacting protein 1)	GEMIN2	-0.308054	0.148756	-0.078666	0.746366	-0.137112	0.410283	0.229465	0.454983	0.170711	0.38936
Q96RK0	Protein capicua homolog	CIC	-0.307721	0.24803	-0.218551	0.425786	0.140438	0.461968	0.0892334	0.768965	0.448331	0.0947125
P21860	Receptor tyrosine-protein kinase erbB-3 (EC 2.7.10.1) (Proto-oncogene-like protein c-ErbB-3) (Tyrosine kinase-type cell surface receptor HER3)	ERBB3	-0.305788	0.364762	0.159629	0.69256	-0.360305	0.279041	0.465713	0.315099	-0.0543923	0.843243
P29372	DNA-3-methyladenine glycosylase (EC 3.2.2.21) (3-alkyladenine DNA glycosylase) (3-methyladenine DNA glycosidase) (ADPG) (N-methylpurine-DNA glycosylase)	MPG	-0.305755	0.156251	-0.324773	0.164315	0.195445	0.29452	-0.019064	0.9168	0.501263	0.0543484
P62857	40S ribosomal protein S28 (Small ribosomal subunit protein eS28)	RPS28	-0.3056	0.122947	-0.295281	0.165705	-0.271789	0.153884	0.0109929	0.958198	0.0343189	0.810637
Q08AD1	Calmodulin-regulated spectrin-associated protein 2 (Calmodulin-regulated spectrin-associated protein 1-like protein 1)	CAMSAP2	-0.305461	0.186645	-0.409157	0.148901	-0.0945368	0.656918	-0.104036	0.761594	0.21028	0.168458
Q9Y3F4	Serine-threonine kinase receptor-associated protein (MAP activator with WD repeats) (UNR-interacting protein) (WD-40 repeat protein PT-WD)	STRAP	-0.305333	0.155051	-0.422965	0.092175	-0.037939	0.791844	-0.117597	0.575731	0.267761	0.143313
Q9Y5J9	Mitochondrial import inner membrane translocase subunit Tim8 B (DDP-like protein) (Deafness dystonia protein 2)	TIMM8B	-0.305108	0.133131	-0.188782	0.381476	-0.511662	0.0538143	0.116731	0.508043	-0.206146	0.165927
O75665	Oral-facial-digital syndrome 1 protein (Protein 71-7A)	OFD1	-0.304006	0.366924	-0.761213	0.155941	0.0827026	0.790209	-0.45799	0.315955	0.386259	0.230984
Q96AB3	Isochorismatase domain-containing protein 2	ISOC2	-0.304006	0.195892	-0.181716	0.527877	0.243492	0.39274	-0.0698022	0.756846	0.30437	0.165568
O43237	Cytoplasmic dynein 1 light intermediate chain 2 (Dynein light intermediate chain 2, cytosolic) (LIC-2) (LIC53/55)	DYNC1LI2	-0.303726	0.122947	-0.334056	0.196971	0.199369	0.231371	-0.0303125	0.906649	0.503432	0.0543484
P50748	Kinetochore-associated protein 1 (Rough deal homolog) (HsROD) (Rod) (hRod)	KNTC1	-0.303559	0.282856	-0.0140637	0.955537	0.144097	0.34038	0.289631	0.408538	0.447627	0.176724
P35052	Glypican-1 [Cleaved into: Secreted glypican-1]	GPC1	-0.303326	0.19283	-0.335888	0.142918	-0.140272	0.37393	-0.0329542	0.875608	0.163009	0.271024
Q8IWR0	Zinc finger CCCH domain-containing protein 7A	ZC3H7A	-0.302593	0.156251	-0.384715	0.105538	-0.120676	0.412835	-0.0820877	0.608329	0.181839	0.25544
Q5T280	Putative methyltransferase C9orf114 (EC 2.1.1.-) (Centromere protein 32) (CENP-32) (Kinetochore-associated protein) (SPOUT domain-containing methyltransferase 1)	SPOUT1	-0.302292	0.155593	-0.0585689	0.767435	-0.418819	0.0890265	0.244764	0.260326	-0.115929	0.407541
P35367	Histamine H1 receptor (H1R) (HH1R)	HRH1	-0.302226	0.368678	0.358396	0.385979	0.0356239	0.916618	0.659925	0.244804	0.336855	0.272135
Q13277	Syntaxin-3	STX3	-0.302226	0.368678	-0.168123	0.673788	-0.114035	0.70697	0.134878	0.710774	0.189034	0.485243
Q9H792	Inactive tyrosine-protein kinase PEAK1 (Pseudopodium-enriched atypical kinase 1) (Sugen kinase 269) (Tyrosine-protein kinase SgK269)	PEAK1	-0.302226	0.368678	-0.237864	0.550567	-0.186065	0.534734	0.0635029	0.872694	0.115033	0.66758
P06730	Eukaryotic translation initiation factor 4E (eIF-4E) (eIF4E) (eIF-4F 25 kDa subunit) (mRNA cap-binding protein)	EIF4E	-0.300126	0.168792	-0.202051	0.323097	-0.0283794	0.859853	0.0975285	0.539133	0.271758	0.126682
Q4G0I0	Protein CCSMST1	CCSMST1	-0.299941	0.290664	-0.136567	0.590945	-0.369517	0.346118	0.163408	0.518824	-0.0694527	0.782006
A0JLT2	Mediator of RNA polymerase II transcription subunit 19 (Lung cancer metastasis-related protein 1) (Mediator complex subunit 19)	MED19	-0.299645	0.190014	-0.277547	0.217404	-0.0526897	0.753218	0.0220267	0.908512	0.246498	0.157583
Q9NRZ9	Lymphoid-specific helicase (EC 3.6.4.-) (Proliferation-associated SNF2-like protein) (SWI/SNF2-related matrix-associated actin-dependent regulator of chromatin subfamily A member 6)	HELLS	-0.298763	0.164964	-0.639199	0.0318683	-0.275668	0.120447	-0.33935	0.211054	0.0241568	0.88647
C9JLW8	Mapk-regulated corepressor-interacting protein 1 (Granulin-2) (Protein FAM195B)	MCRIP1	-0.298673	0.373515	-0.641604	0.195622	-0.957356	0.0869202	-0.341903	0.40132	-0.657445	0.126232
Q5TGZ0	MICOS complex subunit MIC10 (Mitochondrial inner membrane organizing system protein 1)	MINOS1	-0.298643	0.218652	-0.454423	0.145417	-0.371465	0.127019	-0.155728	0.490327	-0.0725091	0.67026
Q8NB37	Glutamine amidotransferase-like class 1 domain-containing protein 1 (Parkinson disease 7 domain-containing protein 1)	GATD1	-0.298355	0.356935	-0.123067	0.69256	-0.337871	0.204842	0.176031	0.751041	-0.039857	0.908932
O43462	Membrane-bound transcription factor site-2 protease (EC 3.4.24.85) (Endopeptidase S2P) (Sterol regulatory element-binding proteins intramembrane protease) (SREBPs intramembrane protease)	MBTPS2	-0.298068	0.310236	-0.0373375	0.910621	-0.292037	0.308318	0.26161	0.312656	0.00667467	0.965376
Q8NDX5	Polyhomeotic-like protein 3 (Early development regulatory protein 3) (Homolog of polyhomeotic 3) (hPH3)	PHC3	-0.297944	0.156251	-0.213997	0.405496	-0.0315868	0.894151	0.0835656	0.729901	0.266762	0.198788
P49207	60S ribosomal protein L34 (Large ribosomal subunit protein eL34)	RPL34	-0.297757	0.172261	0.224038	0.380723	-0.341049	0.127019	0.521114	0.144543	-0.0437815	0.736354
O15014	Zinc finger protein 609	ZNF609	-0.297002	0.409983	-0.584262	0.211607	-0.0208912	0.932168	-0.287552	0.28965	0.276405	0.262696
P19793	Retinoic acid receptor RXR-alpha (Nuclear receptor subfamily 2 group B member 1) (Retinoid X receptor alpha)	RXRA	-0.296568	0.319353	-0.386539	0.38705	0.0187052	0.937488	-0.0894061	0.76514	0.315947	0.169496
Q16864	V-type proton ATPase subunit F (V-ATPase subunit F) (V-ATPase 14 kDa subunit) (Vacuolar proton pump subunit F)	ATP6V1F	-0.295663	0.335295	-0.0357428	0.930946	-0.121037	0.719245	0.25976	0.308822	0.174444	0.40133
Q9HCY8	Protein S100-A14 (S100 calcium-binding protein A14) (S114)	S100A14	-0.2955	0.170971	0.00513136	0.982613	-0.0102419	0.96577	0.299825	0.225387	0.285024	0.280716
Q9UHB7	AF4/FMR2 family member 4 (ALL1-fused gene from chromosome 5q31 protein) (Protein AF-5q31) (Major CDK9 elongation factor-associated protein)	AFF4	-0.295294	0.158528	-0.0351399	0.867855	-0.325651	0.120131	0.26013	0.228054	-0.0301277	0.857115
Q9NWZ5	Uridine-cytidine kinase-like 1 (EC 2.7.1.48)	UCKL1	-0.295214	0.246691	-0.264587	0.300809	0.0791965	0.625042	0.0306223	0.890887	0.373668	0.212323
Q13257	Mitotic spindle assembly checkpoint protein MAD2A (HsMAD2) (Mitotic arrest deficient 2-like protein 1) (MAD2-like protein 1)	MAD2L1	-0.295128	0.376989	-0.277534	0.488007	-0.0985055	0.747147	0.015783	0.973135	0.195348	0.472001
Q8TEW8	Partitioning defective 3 homolog B (Amyotrophic lateral sclerosis 2 chromosomal region candidate gene 19 protein) (PAR3-beta) (Partitioning defective 3-like protein) (PAR3-L protein)	PARD3B	-0.295128	0.376989	0.349365	0.395318	-0.14401	0.633524	0.644318	0.24953	0.151859	0.569894
Q9UMR5	Lysosomal thioesterase PPT2 (PPT-2) (EC 3.1.2.-) (S-thioesterase G14)	PPT2	-0.295112	0.236331	-0.496467	0.149481	-0.0560674	0.798739	-0.201342	0.551606	0.238797	0.353028
Q9BQ48	39S ribosomal protein L34, mitochondrial (L34mt) (MRP-L34) (Mitochondrial large ribosomal subunit protein bL34m)	MRPL34	-0.294875	0.32976	-0.149802	0.532695	-0.327339	0.104289	0.14508	0.489246	-0.0324817	0.904394
P09914	Interferon-induced protein with tetratricopeptide repeats 1 (IFIT-1) (Interferon-induced 56 kDa protein) (IFI-56K) (P56)	IFIT1	-0.294765	0.356355	0.0297441	0.954094	0.240649	0.37597	0.323938	0.68037	0.535265	0.269027
P62241	40S ribosomal protein S8 (Small ribosomal subunit protein eS8)	RPS8	-0.292993	0.156251	-0.219077	0.262428	-0.18774	0.226076	0.0743343	0.637251	0.105049	0.429502
P53814	Smoothelin	SMTN	-0.292693	0.198285	-0.174502	0.409926	-0.571574	0.0835215	0.118455	0.493969	-0.278651	0.11301
Q7Z4S6	Kinesin-like protein KIF21A (Kinesin-like protein KIF2) (Renal carcinoma antigen NY-REN-62)	KIF21A	-0.29244	0.214468	-0.771872	0.0655825	0.0805362	0.687878	-0.479066	0.236685	0.373437	0.147925
Q9P0U4	CXXC-type zinc finger protein 1 (CpG-binding protein) (PHD finger and CXXC domain-containing protein 1)	CXXC1	-0.292288	0.143605	0.118996	0.61534	0.01572	0.948853	0.411256	0.257766	0.307717	0.208886
Q8N3P4	Vacuolar protein sorting-associated protein 8 homolog	VPS8	-0.292173	0.351182	-0.287598	0.494702	-0.253898	0.239498	0.00412296	0.988889	0.0382125	0.908698
O14646	Chromodomain-helicase-DNA-binding protein 1 (CHD-1) (EC 3.6.4.12) (ATP-dependent helicase CHD1)	CHD1	-0.291929	0.251456	-0.18561	0.333457	-0.212347	0.240233	0.105565	0.652738	0.079013	0.594176
Q15021	Condensin complex subunit 1 (Chromosome condensation-related SMC-associated protein 1) (Chromosome-associated protein D2) (hCAP-D2) (Non-SMC condensin I complex subunit D2) (XCAP-D2 homolog)	NCAPD2	-0.291828	0.140006	-0.482366	0.0655825	-0.0408047	0.785902	-0.190272	0.338778	0.250805	0.134994
P83731	60S ribosomal protein L24 (60S ribosomal protein L30) (Large ribosomal subunit protein eL24)	RPL24	-0.291698	0.186645	-0.189963	0.341438	-0.218445	0.17169	0.102445	0.529956	0.0732494	0.592242
Q9UJX6	Anaphase-promoting complex subunit 2 (APC2) (Cyclosome subunit 2)	ANAPC2	-0.291619	0.206209	-0.272677	0.301997	-0.232785	0.249459	0.019131	0.942067	0.0585749	0.720452
Q8IWA5	Choline transporter-like protein 2 (Solute carrier family 44 member 2)	SLC44A2	-0.291526	0.215126	-0.260487	0.320226	-0.281216	0.190395	0.0306413	0.908124	0.00983317	0.949864
Q9ULV3	Cip1-interacting zinc finger protein (CDKN1A-interacting zinc finger protein 1) (Nuclear protein NP94) (Zinc finger protein 356)	CIZ1	-0.291428	0.352725	-0.313689	0.384508	-0.272201	0.387043	-0.0220453	0.933085	0.0199966	0.910042
Q9BTY2	Plasma alpha-L-fucosidase (EC 3.2.1.51) (Alpha-L-fucoside fucohydrolase 2) (Alpha-L-fucosidase 2)	FUCA2	-0.291209	0.168857	-0.0568572	0.777129	-0.237155	0.167493	0.234625	0.285806	0.0542955	0.67768
P29375	Lysine-specific demethylase 5A (EC 1.14.11.-) (Histone demethylase JARID1A) (Jumonji/ARID domain-containing protein 1A) (Retinoblastoma-binding protein 2) (RBBP-2)	KDM5A	-0.29043	0.256542	-0.0567273	0.830875	0.0134708	0.95422	0.233202	0.419317	0.304595	0.202128
Q8NBI6	Xyloside xylosyltransferase 1 (EC 2.4.2.n3) (UDP-xylose:alpha-xyloside alpha-1,3-xylosyltransferase)	XXYLT1	-0.289827	0.384026	-0.202572	0.60625	-0.304006	0.342756	0.0867838	0.820268	-0.0144996	0.95456
O43156	TELO2-interacting protein 1 homolog (Protein SMG10)	TTI1	-0.289361	0.251918	0.116501	0.790582	0.239449	0.201003	0.406123	0.522725	0.529052	0.0878906
Q96EI5	Transcription elongation factor A protein-like 4 (TCEA-like protein 4) (Transcription elongation factor S-II protein-like 4)	TCEAL4	-0.28933	0.146089	-0.840401	0.0227873	0.220169	0.403197	-0.551928	0.0769236	0.509183	0.100932
Q9BZG8	2-(3-amino-3-carboxypropyl)histidine synthase subunit 1 (EC 2.5.1.108) (Diphthamide biosynthesis protein 1) (Diphtheria toxin resistance protein 1) (Ovarian cancer-associated gene 1 protein) (S-adenosyl-L-methionine:L-histidine 3-amino-3-carboxypropyltransferase 1)	DPH1	-0.289314	0.230898	-0.280332	0.328914	-0.245609	0.253625	0.00790006	0.97727	0.043324	0.792335
O95391	Pre-mRNA-splicing factor SLU7 (hSlu7)	SLU7	-0.288305	0.178837	-0.121516	0.507976	0.000465789	0.997551	0.166406	0.490327	0.288938	0.109766
Q9BZM5	UL16-binding protein 2 (ALCAN-alpha) (NKG2D ligand 2) (N2DL-2) (NKG2DL2) (Retinoic acid early transcript 1H)	ULBP2	-0.28825	0.248564	-0.111674	0.674662	0.0448972	0.746304	0.17658	0.315099	0.332396	0.158565
Q14671	Pumilio homolog 1 (HsPUM) (Pumilio-1)	PUM1	-0.287231	0.190014	-0.118912	0.574225	-0.0439479	0.751104	0.168244	0.499422	0.243293	0.175605
Q8NBL1	Protein O-glucosyltransferase 1 (EC 2.4.1.-) (CAP10-like 46 kDa protein) (hCLP46) (KTEL motif-containing protein 1) (Myelodysplastic syndromes relative protein) (O-glucosyltransferase Rumi homolog) (hRumi) (Protein O-xylosyltransferase POGLUT1) (EC 2.4.2.26)	POGLUT1	-0.286811	0.162409	-0.0298111	0.92389	-0.361074	0.103758	0.256652	0.487793	-0.0751975	0.527237
P62888	60S ribosomal protein L30 (Large ribosomal subunit protein eL30)	RPL30	-0.286695	0.201395	0.1802	0.553594	-0.40179	0.122958	0.467114	0.219662	-0.114733	0.41741
O14578	Citron Rho-interacting kinase (CRIK) (EC 2.7.11.1) (Serine/threonine-protein kinase 21)	CIT	-0.286561	0.192157	-0.397739	0.173057	-0.267322	0.141568	-0.111623	0.529956	0.018872	0.891411
Q5SY16	Polynucleotide 5'-hydroxyl-kinase NOL9 (EC 2.7.1.-) (Nucleolar protein 9)	NOL9	-0.286223	0.140006	-0.217951	0.341272	-0.400176	0.0969943	0.0689353	0.728834	-0.11435	0.428928
Q7Z2E3	Aprataxin (EC 3.1.11.7) (EC 3.1.12.2) (Forkhead-associated domain histidine triad-like protein) (FHA-HIT)	APTX	-0.286115	0.267789	-0.457125	0.2205	-0.361191	0.285571	-0.171519	0.49066	-0.0754247	0.739813
Q14814	Myocyte-specific enhancer factor 2D	MEF2D	-0.28576	0.17789	-0.294091	0.328914	0.188583	0.275416	-0.00832348	0.987782	0.474426	0.0552668
Q9UNN8	Endothelial protein C receptor (Activated protein C receptor) (APC receptor) (Endothelial cell protein C receptor) (CD antigen CD201)	PROCR	-0.28569	0.197854	-0.312894	0.336448	0.0664555	0.671617	-0.0270529	0.933905	0.352537	0.126599
O15243	Leptin receptor gene-related protein (Endospanin-1) (Leptin receptor overlapping transcript protein) (OB-R gene-related protein) (OB-RGRP)	LEPROT	-0.285532	0.532498	0.108302	0.855096	-0.252275	0.340435	0.394326	0.23291	0.0345933	0.895403
Q15785	Mitochondrial import receptor subunit TOM34 (hTom34) (Translocase of outer membrane 34 kDa subunit)	TOMM34	-0.285505	0.189966	-0.409298	0.128986	0.201737	0.246196	-0.12387	0.518962	0.487043	0.0751375
Q9UIF9	Bromodomain adjacent to zinc finger domain protein 2A (Transcription termination factor I-interacting protein 5) (TTF-I-interacting protein 5) (Tip5) (hWALp3)	BAZ2A	-0.285353	0.168857	-0.421075	0.0979677	0.158949	0.337878	-0.13575	0.571268	0.444332	0.0568843
Q96EH3	Mitochondrial assembly of ribosomal large subunit protein 1	MALSU1	-0.285243	0.19283	-0.431387	0.112598	-0.778582	0.0538143	-0.146561	0.384085	-0.494223	0.140697
P38432	Coilin (p80-coilin)	COIL	-0.285196	0.159114	-0.0836093	0.793946	-0.272697	0.174431	0.201611	0.581091	0.0127236	0.928403
O75330	Hyaluronan mediated motility receptor (Intracellular hyaluronic acid-binding protein) (Receptor for hyaluronan-mediated motility) (CD antigen CD168)	HMMR	-0.285193	0.453343	-0.17056	0.709415	-0.0298239	0.962467	0.113497	0.504026	0.25416	0.38936
P39210	Protein Mpv17	MPV17	-0.284546	0.391188	-0.0380063	0.93084	-0.120294	0.691397	0.246104	0.511244	0.164786	0.53763
Q9ULQ0	Striatin-interacting protein 2 (Protein FAM40B)	STRIP2	-0.284546	0.391188	0.682573	0.178988	0.541019	0.166659	0.967906	0.20895	0.826193	0.096999
Q9H0G5	Nuclear speckle splicing regulatory protein 1 (Coiled-coil domain-containing protein 55) (Nuclear speckle-related protein 70) (NSrp70)	NSRP1	-0.283812	0.294825	-0.179859	0.409091	-0.311082	0.140032	0.103558	0.588361	-0.0269141	0.856357
A8MVM7	Putative uncharacterized protein ENSP00000382790		-0.283253	0.291357	-0.175497	0.593916	-0.0243755	0.919081	0.108144	0.62709	0.25994	0.184276
Q92551	Inositol hexakisphosphate kinase 1 (InsP6 kinase 1) (EC 2.7.4.21) (Inositol hexaphosphate kinase 1)	IP6K1	-0.28279	0.393532	0.181421	0.647632	-0.011588	0.974379	0.463622	0.315099	0.271426	0.346779
O94952	F-box only protein 21	FBXO21	-0.281036	0.396423	0.23634	0.5532	0.524064	0.174359	0.517024	0.291171	0.805705	0.0996116
O15230	Laminin subunit alpha-5 (Laminin-10 subunit alpha) (Laminin-11 subunit alpha) (Laminin-15 subunit alpha)	LAMA5	-0.280964	0.256386	-0.0607345	0.796371	-0.0540945	0.762252	0.219691	0.316229	0.226766	0.236728
Q96JG6	Syndetin (Coiled-coil domain-containing protein 132) (EARP/GARPII complex subunit VPS50)	VPS50	-0.280804	0.34339	0.112841	0.58484	-0.29241	0.24577	0.393597	0.315955	-0.0121362	0.929368
Q9BY44	Eukaryotic translation initiation factor 2A (eIF-2A) (65 kDa eukaryotic translation initiation factor 2A) [Cleaved into: Eukaryotic translation initiation factor 2A, N-terminally processed]	EIF2A	-0.280749	0.142024	-0.222815	0.249231	-0.103929	0.481482	0.0584733	0.716426	0.177162	0.238857
Q5UIP0	Telomere-associated protein RIF1 (Rap1-interacting factor 1 homolog)	RIF1	-0.280585	0.158004	-0.229803	0.248364	-0.314364	0.0969943	0.0499507	0.758336	-0.0338914	0.785033
Q15434	RNA-binding motif, single-stranded-interacting protein 2 (Suppressor of CDC2 with RNA-binding motif 3)	RBMS2	-0.28047	0.181563	-0.350392	0.127851	-0.199463	0.189285	-0.0688534	0.691291	0.0802882	0.573034
Q7Z7K0	COX assembly mitochondrial protein homolog (Cmc1p)	CMC1	-0.279621	0.161784	-0.197154	0.333457	-0.421038	0.0733052	0.0820247	0.721464	-0.140727	0.293711
P01137	Transforming growth factor beta-1 (TGF-beta-1) [Cleaved into: Latency-associated peptide (LAP)]	TGFB1	-0.279573	0.235253	-0.483974	0.164315	0.32648	0.268109	-0.203673	0.477438	0.606214	0.0825895
Q6R327	Rapamycin-insensitive companion of mTOR (AVO3 homolog) (hAVO3)	RICTOR	-0.279445	0.200655	-0.221622	0.344578	0.191727	0.456476	0.0588402	0.721505	0.471533	0.0783282
Q6P4E1	Protein CASC4 (Cancer susceptibility candidate gene 4 protein)	CASC4	-0.279432	0.14723	-0.143709	0.585379	-0.187377	0.234793	0.13557	0.573976	0.0918343	0.532883
P55268	Laminin subunit beta-2 (Laminin B1s chain) (Laminin-11 subunit beta) (Laminin-14 subunit beta) (Laminin-15 subunit beta) (Laminin-3 subunit beta) (Laminin-4 subunit beta) (Laminin-7 subunit beta) (Laminin-9 subunit beta) (S-laminin subunit beta) (S-LAM beta)	LAMB2	-0.279412	0.14723	0.0448872	0.822336	0.108763	0.419327	0.324766	0.211158	0.388257	0.0728959
Q7Z4G1	COMM domain-containing protein 6	COMMD6	-0.279284	0.398848	-0.253257	0.523422	-0.0740006	0.815782	0.0271541	0.950505	0.205393	0.453261
Q15154	Pericentriolar material 1 protein (PCM-1) (hPCM-1)	PCM1	-0.278773	0.155124	0.048091	0.88195	-0.0669523	0.661092	0.327027	0.395958	0.212353	0.213583
Q6UW63	KDEL motif-containing protein 1 (Endoplasmic reticulum resident protein 58) (ER protein 58) (ERp58)	KDELC1	-0.27854	0.186645	-0.110627	0.702065	-0.287904	0.217386	0.168337	0.524835	-0.00871221	0.967011
Q9P000	COMM domain-containing protein 9	COMMD9	-0.278483	0.156251	-0.233269	0.274717	-0.122908	0.400461	0.045974	0.790072	0.155567	0.269896
O14530	Thioredoxin domain-containing protein 9 (ATP-binding protein associated with cell differentiation) (Protein 1-4)	TXNDC9	-0.278278	0.266862	-0.0688843	0.749324	-0.040986	0.854381	0.210503	0.320439	0.237842	0.147842
P30419	Glycylpeptide N-tetradecanoyltransferase 1 (EC 2.3.1.97) (Myristoyl-CoA:protein N-myristoyltransferase 1) (NMT 1) (Type I N-myristoyltransferase) (Peptide N-myristoyltransferase 1)	NMT1	-0.277848	0.143448	-0.154051	0.423964	0.00361932	0.98138	0.123588	0.465116	0.280885	0.0961939
Q8WUP2	Filamin-binding LIM protein 1 (FBLP-1) (Migfilin) (Mitogen-inducible 2-interacting protein) (MIG2-interacting protein)	FBLIM1	-0.277607	0.267789	-0.0743468	0.793946	-0.172534	0.43463	0.203104	0.28133	0.10384	0.38945
O14967	Calmegin	CLGN	-0.277534	0.40142	0.0100637	0.982613	-0.550043	0.163619	0.288063	0.459784	-0.272297	0.346181
Q5VWN6	Protein FAM208B	FAM208B	-0.277534	0.40142	-0.533242	0.249231	-0.461959	0.204842	-0.2567	0.499422	-0.184425	0.496032
Q96T76	MMS19 nucleotide excision repair protein homolog (hMMS19) (MET18 homolog) (MMS19-like protein)	MMS19	-0.277182	0.285072	-0.260872	0.347287	-0.364269	0.238764	0.0166407	0.947741	-0.0871716	0.551685
O43463	Histone-lysine N-methyltransferase SUV39H1 (EC 2.1.1.43) (Histone H3-K9 methyltransferase 1) (H3-K9-HMTase 1) (Lysine N-methyltransferase 1A) (Position-effect variegation 3-9 homolog) (Suppressor of variegation 3-9 homolog 1) (Su(var)3-9 homolog 1)	SUV39H1	-0.277158	0.234848	-0.0559442	0.899165	-0.0532086	0.900939	0.221912	0.55123	0.223882	0.501362
P33121	Long-chain-fatty-acid--CoA ligase 1 (EC 6.2.1.3) (Acyl-CoA synthetase 1) (ACS1) (Long-chain acyl-CoA synthetase 1) (LACS 1) (Long-chain acyl-CoA synthetase 2) (LACS 2) (Long-chain fatty acid-CoA ligase 2) (Palmitoyl-CoA ligase 1) (Palmitoyl-CoA ligase 2)	ACSL1	-0.277067	0.20064	0.0849024	0.729427	-0.265808	0.124814	0.362097	0.15963	0.0110701	0.949864
Q15262	Receptor-type tyrosine-protein phosphatase kappa (Protein-tyrosine phosphatase kappa) (R-PTP-kappa) (EC 3.1.3.48)	PTPRK	-0.277064	0.246668	-0.548027	0.258689	-0.407761	0.306498	-0.270212	0.436924	-0.130643	0.603976
O75691	Small subunit processome component 20 homolog (Down-regulated in metastasis protein) (Novel nucleolar protein 73) (NNP73) (Protein Key-1A6)	UTP20	-0.276956	0.168792	-0.210918	0.300622	-0.423779	0.0707669	0.0663897	0.699076	-0.147243	0.331153
A6NM62	Leucine-rich repeat-containing protein 53	LRRC53	-0.276948	0.224345	-0.018593	0.949509	-0.507396	0.0869202	0.258935	0.330848	-0.229862	0.217918
Q8NCN4	E3 ubiquitin-protein ligase RNF169 (EC 2.3.2.27) (RING finger protein 169) (RING-type E3 ubiquitin transferase RNF169)	RNF169	-0.276895	0.260571	0.00273593	0.992915	-0.283098	0.189478	0.278895	0.390419	-0.00659431	0.972257
Q96C92	Serologically defined colon cancer antigen 3 (Antigen NY-CO-3)	SDCCAG3	-0.27687	0.23313	-0.356238	0.328914	-0.357009	0.141445	-0.0779084	0.817475	-0.0802846	0.67026
P14209	CD99 antigen (12E7) (E2 antigen) (Protein MIC2) (T-cell surface glycoprotein E2) (CD antigen CD99)	CD99	-0.276773	0.19283	-0.161207	0.439127	-0.137325	0.334265	0.11539	0.468908	0.138871	0.339424
Q92783	Signal transducing adapter molecule 1 (STAM-1)	STAM	-0.276055	0.231589	-0.427844	0.111393	-0.322322	0.248346	-0.151612	0.4157	-0.0469412	0.784024
Q7Z7C8	Transcription initiation factor TFIID subunit 8 (Protein taube nuss) (TBP-associated factor 43 kDa) (TBP-associated factor 8) (Transcription initiation factor TFIID 43 kDa subunit) (TAFII-43) (TAFII43) (hTAFII43)	TAF8	-0.275786	0.403426	-0.011588	0.980796	-0.0664274	0.839506	0.263034	0.490327	0.207893	0.44857
Q13415	Origin recognition complex subunit 1 (Replication control protein 1)	ORC1	-0.275575	0.500521	0.317833	0.506651	0.0581132	0.889938	0.593504	0.228542	0.333941	0.155037
O95274	Ly6/PLAUR domain-containing protein 3 (GPI-anchored metastasis-associated protein C4.4A homolog) (Matrigel-induced gene C4 protein) (MIG-C4)	LYPD3	-0.275565	0.237116	0.0269762	0.921444	-0.114203	0.543375	0.302946	0.294345	0.1618	0.401589
Q9Y3Y2	Chromatin target of PRMT1 protein (Friend of PRMT1 protein) (Small arginine- and glycine-rich protein) (SRAG)	CHTOP	-0.27534	0.151909	0.0215603	0.915307	-0.0716586	0.682638	0.29693	0.225387	0.204055	0.246166
Q96GD4	Aurora kinase B (EC 2.7.11.1) (Aurora 1) (Aurora- and IPL1-like midbody-associated protein 1) (AIM-1) (Aurora/IPL1-related kinase 2) (ARK-2) (Aurora-related kinase 2) (STK-1) (Serine/threonine-protein kinase 12) (Serine/threonine-protein kinase 5) (Serine/threonine-protein kinase aurora-B)	AURKB	-0.274703	0.260571	0.0189355	0.961003	0.0512846	0.908143	0.293012	0.579465	0.326175	0.545487
Q9BVJ7	Dual specificity protein phosphatase 23 (EC 3.1.3.16) (EC 3.1.3.48) (Low molecular mass dual specificity phosphatase 3) (LDP-3) (VH1-like phosphatase Z)	DUSP23	-0.274504	0.256386	-0.223253	0.333457	-0.00681592	0.97606	0.0511086	0.893307	0.268527	0.143266
Q9H6U8	Alpha-1,2-mannosyltransferase ALG9 (EC 2.4.1.259) (EC 2.4.1.261) (Asparagine-linked glycosylation protein 9 homolog) (Disrupted in bipolar disorder protein 1) (Dol-P-Man:Man(6)GlcNAc(2)-PP-Dol alpha-1,2-mannosyltransferase) (Dol-P-Man:Man(8)GlcNAc(2)-PP-Dol alpha-1,2-mannosyltransferase)	ALG9	-0.274263	0.154553	0.0641301	0.773538	0.108432	0.48936	0.3387	0.231241	0.382896	0.0984211
O60566	Mitotic checkpoint serine/threonine-protein kinase BUB1 beta (EC 2.7.11.1) (MAD3/BUB1-related protein kinase) (hBUBR1) (Mitotic checkpoint kinase MAD3L) (Protein SSK1)	BUB1B	-0.274208	0.416302	-0.853428	0.0588648	-0.50383	0.193864	-0.579168	0.211054	-0.230084	0.230493
Q8N567	Zinc finger CCHC domain-containing protein 9	ZCCHC9	-0.274061	0.311909	0.0755694	0.69305	-0.346565	0.145489	0.349313	0.300731	-0.0723093	0.556702
Q86U28	Iron-sulfur cluster assembly 2 homolog, mitochondrial (HESB-like domain-containing protein 1)	ISCA2	-0.274041	0.405399	0.077243	0.855715	-0.0409718	0.90396	0.350497	0.395958	0.232661	0.404991
Q8N6S4	Ankyrin repeat domain-containing protein 13C	ANKRD13C	-0.274041	0.405399	-0.954557	0.113994	-0.450084	0.210842	-0.678072	0.243923	-0.176251	0.511727
Q9BUK0	Coiled-coil-helix-coiled-coil-helix domain-containing protein 7	CHCHD7	-0.273964	0.315747	-0.118854	0.609799	-0.428625	0.0869202	0.154742	0.511244	-0.155341	0.464412
Q15532	Protein SSXT (Protein SYT) (Synovial sarcoma translocated to X chromosome protein)	SS18	-0.273921	0.161603	-0.251815	0.335512	-0.111585	0.441476	0.0218089	0.950605	0.162511	0.267386
Q9H6T3	RNA polymerase II-associated protein 3	RPAP3	-0.273193	0.172261	-0.182254	0.384508	0.0315087	0.833896	0.0902835	0.605566	0.304588	0.096999
Q5VTR2	E3 ubiquitin-protein ligase BRE1A (BRE1-A) (hBRE1) (EC 2.3.2.27) (RING finger protein 20) (RING-type E3 ubiquitin transferase BRE1A)	RNF20	-0.272943	0.168381	-0.451487	0.0754589	-0.28698	0.126797	-0.178091	0.314334	-0.0140917	0.908698
Q92879	CUGBP Elav-like family member 1 (CELF-1) (50 kDa nuclear polyadenylated RNA-binding protein) (Bruno-like protein 2) (CUG triplet repeat RNA-binding protein 1) (CUG-BP1) (CUG-BP- and ETR-3-like factor 1) (Deadenylation factor CUG-BP) (Embryo deadenylation element-binding protein homolog) (EDEN-BP homolog) (RNA-binding protein BRUNOL-2)	CELF1	-0.27278	0.222942	-0.125046	0.514312	-0.00138884	0.993813	0.1473	0.427237	0.270308	0.154083
Q96BD0	Solute carrier organic anion transporter family member 4A1 (OATP4A1) (Colon organic anion transporter) (Organic anion transporter polypeptide-related protein 1) (OATP-RP1) (OATPRP1) (POAT) (Organic anion-transporting polypeptide E) (OATP-E) (Sodium-independent organic anion transporter E) (Solute carrier family 21 member 12)	SLCO4A1	-0.272485	0.163395	0.660156	0.0302863	0.068175	0.686561	0.932833	0.022747	0.34043	0.0825895
O75934	Pre-mRNA-splicing factor SPF27 (Breast carcinoma-amplified sequence 2) (DNA amplified in mammary carcinoma 1 protein) (Spliceosome-associated protein SPF 27)	BCAS2	-0.27245	0.146089	-0.165119	0.392362	-0.192623	0.222562	0.107853	0.517876	0.0800033	0.514779
O95456	Proteasome assembly chaperone 1 (PAC-1) (Chromosome 21 leucine-rich protein) (C21-LRP) (Down syndrome critical region protein 2)	PSMG1	-0.272324	0.162409	-0.417274	0.193648	0.0706637	0.655714	-0.145184	0.556715	0.342374	0.0783282
Q9P270	SLAIN motif-containing protein 2	SLAIN2	-0.271839	0.168792	-0.130267	0.492496	-0.016838	0.925426	0.142281	0.477438	0.255306	0.199731
Q9NRZ5	1-acyl-sn-glycerol-3-phosphate acyltransferase delta (EC 2.3.1.51) (1-acylglycerol-3-phosphate O-acyltransferase 4) (1-AGP acyltransferase 4) (1-AGPAT 4) (Lysophosphatidic acid acyltransferase delta) (LPAAT-delta)	AGPAT4	-0.271536	0.463258	0.0218063	0.969684	-0.355109	0.335261	0.293812	0.24953	-0.0839823	0.725689
P11388	DNA topoisomerase 2-alpha (EC 5.99.1.3) (DNA topoisomerase II, alpha isozyme)	TOP2A	-0.27147	0.17789	-0.383818	0.164315	-0.394319	0.0944991	-0.112348	0.68475	-0.121837	0.353154
Q9Y676	28S ribosomal protein S18b, mitochondrial (MRP-S18-b) (Mrps18-b) (S18mt-b) (28S ribosomal protein S18-2, mitochondrial) (MRP-S18-2) (Mitochondrial small ribosomal subunit protein bS18b) (Mitochondrial small ribosomal subunit protein mS40)	MRPS18B	-0.270843	0.218652	-0.0931619	0.716677	-0.39895	0.127019	0.17713	0.354782	-0.127372	0.332779
P28702	Retinoic acid receptor RXR-beta (Nuclear receptor subfamily 2 group B member 2) (Retinoid X receptor beta)	RXRB	-0.270556	0.409325	0.112367	0.793337	-0.39973	0.246936	0.38405	0.365716	-0.128156	0.631127
P54132	Bloom syndrome protein (EC 3.6.4.12) (DNA helicase, RecQ-like type 2) (RecQ2) (RecQ protein-like 3)	BLM	-0.270556	0.409325	-0.564905	0.230645	-0.388355	0.256086	-0.295128	0.453262	-0.117161	0.662103
Q07020	60S ribosomal protein L18 (Large ribosomal subunit protein eL18)	RPL18	-0.270196	0.172427	-0.157998	0.415352	-0.218804	0.179962	0.111851	0.478401	0.0510471	0.722657
P62750	60S ribosomal protein L23a (Large ribosomal subunit protein uL23)	RPL23A	-0.270192	0.156251	-0.266015	0.193856	-0.24	0.144173	0.0047027	0.982132	0.0299505	0.823808
P23229	Integrin alpha-6 (CD49 antigen-like family member F) (VLA-6) (CD antigen CD49f) [Cleaved into: Integrin alpha-6 heavy chain; Integrin alpha-6 light chain; Processed integrin alpha-6 (Alpha6p)]	ITGA6	-0.269878	0.154252	-0.101928	0.575044	-0.270304	0.124814	0.168489	0.332342	-0.000846645	0.994616
O43663	Protein regulator of cytokinesis 1	PRC1	-0.269631	0.182857	-0.286859	0.210221	-0.430285	0.131709	-0.017502	0.924079	-0.160649	0.349457
Q86UY8	5'-nucleotidase domain-containing protein 3 (EC 3.1.3.-) (GRP94-neighboring nucleotidase)	NT5DC3	-0.269471	0.235246	-0.217387	0.389985	-0.255155	0.23311	0.051967	0.840892	0.014013	0.932246
Q00613	Heat shock factor protein 1 (HSF 1) (Heat shock transcription factor 1) (HSTF 1)	HSF1	-0.269387	0.292276	-0.467583	0.106445	0.0463896	0.801611	-0.198679	0.342718	0.315671	0.18814
Q96BP2	Coiled-coil-helix-coiled-coil-helix domain-containing protein 1 (28S ribosomal protein S37, mitochondrial) (MRP-S37) (Mitochondrial small ribosomal subunit protein mS37) (Nuclear protein C2360)	CHCHD1	-0.269371	0.234681	-0.155862	0.549823	-0.424931	0.238428	0.113357	0.606255	-0.155646	0.597552
P39019	40S ribosomal protein S19 (Small ribosomal subunit protein eS19)	RPS19	-0.2691	0.170464	0.206341	0.410805	-0.305714	0.107862	0.474753	0.204007	-0.0372132	0.761392
Q9BVW5	TIMELESS-interacting protein	TIPIN	-0.268817	0.411306	-0.708396	0.168093	-0.00723157	0.982246	-0.440263	0.330848	0.260628	0.361161
P25398	40S ribosomal protein S12 (Small ribosomal subunit protein eS12)	RPS12	-0.267693	0.17789	-0.333148	0.133124	-0.198893	0.226868	-0.0654162	0.708442	0.0684013	0.633867
Q9NV06	DDB1- and CUL4-associated factor 13 (WD repeat and SOF domain-containing protein 1)	DCAF13	-0.267495	0.168792	-0.0782537	0.787564	-0.0919492	0.563194	0.189139	0.453262	0.175417	0.197942
Q5VV42	Threonylcarbamoyladenosine tRNA methylthiotransferase (EC 2.8.4.5) (CDK5 regulatory subunit-associated protein 1-like 1) (tRNA-t(6)A37 methylthiotransferase)	CDKAL1	-0.267458	0.248814	-0.362592	0.235901	-0.134693	0.633524	-0.0944865	0.776259	0.134167	0.685175
O15066	Kinesin-like protein KIF3B (HH0048) (Microtubule plus end-directed kinesin motor 3B) [Cleaved into: Kinesin-like protein KIF3B, N-terminally processed]	KIF3B	-0.267274	0.162409	-0.271361	0.1947	-0.026991	0.865837	-0.00426014	0.986139	0.23961	0.122286
P19174	1-phosphatidylinositol 4,5-bisphosphate phosphodiesterase gamma-1 (EC 3.1.4.11) (PLC-148) (Phosphoinositide phospholipase C-gamma-1) (Phospholipase C-II) (PLC-II) (Phospholipase C-gamma-1) (PLC-gamma-1)	PLCG1	-0.267146	0.156251	-0.229937	0.258822	0.217741	0.177991	0.0377967	0.833063	0.485083	0.0610405
Q9BYD1	39S ribosomal protein L13, mitochondrial (L13mt) (MRP-L13) (Mitochondrial large ribosomal subunit protein uL13m)	MRPL13	-0.267102	0.280059	-0.266279	0.357054	-0.249489	0.133885	0.000576217	0.997667	0.017702	0.934496
Q9BVG9	Phosphatidylserine synthase 2 (PSS-2) (PtdSer synthase 2) (EC 2.7.8.29) (Serine-exchange enzyme II)	PTDSS2	-0.267076	0.161784	-0.0442092	0.87701	-0.189523	0.333534	0.222423	0.369467	0.0783518	0.641534
P46779	60S ribosomal protein L28 (Large ribosomal subunit protein eL28)	RPL28	-0.266891	0.177578	-0.145308	0.45819	-0.179611	0.228477	0.12167	0.445059	0.0874754	0.502102
Q9NZN8	CCR4-NOT transcription complex subunit 2 (CCR4-associated factor 2)	CNOT2	-0.266138	0.154252	-0.212819	0.278197	-0.147126	0.301888	0.0534773	0.76228	0.118847	0.344909
Q9NUT2	ATP-binding cassette sub-family B member 8, mitochondrial (Mitochondrial ATP-binding cassette 1) (M-ABC1)	ABCB8	-0.265899	0.162286	-0.0404904	0.870247	-0.257576	0.160988	0.225885	0.346465	0.00909197	0.945829
L0R6Q1	SLC35A4 upstream open reading frame protein	SLC35A4	-0.265635	0.46604	0.0138231	0.969092	-0.367621	0.222016	0.279912	0.337836	-0.102001	0.607845
Q99715	Collagen alpha-1(XII) chain	COL12A1	-0.265441	0.210972	-0.124525	0.536041	0.0777091	0.610071	0.140054	0.399946	0.343164	0.0947584
Q9ULT8	E3 ubiquitin-protein ligase HECTD1 (EC 2.3.2.26) (E3 ligase for inhibin receptor) (EULIR) (HECT domain-containing protein 1) (HECT-type E3 ubiquitin transferase HECTD1)	HECTD1	-0.265389	0.278884	-0.385067	0.258822	0.0098341	0.954492	-0.120174	0.508147	0.275713	0.234166
P56270	Myc-associated zinc finger protein (MAZI) (Pur-1) (Purine-binding transcription factor) (Serum amyloid A-activating factor-1) (SAF-1) (Transcription factor Zif87) (ZF87) (Zinc finger protein 801)	MAZ	-0.265345	0.416302	-0.187707	0.633477	-0.210897	0.484692	0.077243	0.844445	0.0538064	0.844944
Q7Z6J2	General receptor for phosphoinositides 1-associated scaffold protein (GRP1-associated scaffold protein)	GRASP	-0.265345	0.416302	-0.00578235	0.991059	0.214125	0.478378	0.259423	0.495512	0.479231	0.175458
Q9H8Y5	Ankyrin repeat and zinc finger domain-containing protein 1 (Zinc finger protein 744)	ANKZF1	-0.265345	0.416302	-0.132894	0.748037	-0.189351	0.528643	0.133564	0.713859	0.077243	0.775063
P13693	Translationally-controlled tumor protein (TCTP) (Fortilin) (Histamine-releasing factor) (HRF) (p23)	TPT1	-0.265003	0.279028	-0.581846	0.193856	0.042166	0.871936	-0.317156	0.357089	0.306757	0.0996144
Q6ZRV2	Protein FAM83H	FAM83H	-0.264484	0.168857	-0.0673469	0.794064	-0.510414	0.0680572	0.196995	0.442651	-0.24615	0.13827
Q92934	Bcl2-associated agonist of cell death (BAD) (Bcl-2-binding component 6) (Bcl-2-like protein 8) (Bcl2-L-8) (Bcl-xL/Bcl-2-associated death promoter) (Bcl2 antagonist of cell death)	BAD	-0.264432	0.172261	-0.144732	0.703637	-0.42456	0.12427	0.120024	0.759811	-0.159533	0.383967
Q9H857	5'-nucleotidase domain-containing protein 2 (EC 3.1.3.-)	NT5DC2	-0.263945	0.501899	-0.120666	0.764226	-0.258872	0.380617	0.144044	0.715134	0.00576914	0.970249
Q9Y376	Calcium-binding protein 39 (MO25alpha) (Protein Mo25)	CAB39	-0.263764	0.409987	-0.20683	0.663941	-0.0527004	0.908143	0.0573541	0.820268	0.21158	0.270266
P54259	Atrophin-1 (Dentatorubral-pallidoluysian atrophy protein)	ATN1	-0.263612	0.418917	-0.535332	0.248635	0.0662614	0.839625	-0.272297	0.478401	0.329985	0.278371
P09651	Heterogeneous nuclear ribonucleoprotein A1 (hnRNP A1) (Helix-destabilizing protein) (Single-strand RNA-binding protein) (hnRNP core protein A1) [Cleaved into: Heterogeneous nuclear ribonucleoprotein A1, N-terminally processed]	HNRNPA1	-0.263189	0.181563	-0.117272	0.508645	-0.301887	0.104425	0.146348	0.458418	-0.0382391	0.808289
Q9NV56	MRG/MORF4L-binding protein (MRG-binding protein) (Up-regulated in colon cancer 4) (Urcc4)	MRGBP	-0.263109	0.192157	-0.263867	0.20943	-0.101609	0.471497	-0.000739474	0.997667	0.161251	0.378912
Q969X6	U3 small nucleolar RNA-associated protein 4 homolog (Cirhin) (UTP4 small subunit processome component)	UTP4	-0.262773	0.230561	-0.0274764	0.921444	-0.301618	0.120131	0.234558	0.255188	-0.038945	0.771675
Q9UFW8	CGG triplet repeat-binding protein 1 (CGG-binding protein 1) (20 kDa CGG-binding protein) (p20-CGGBP DNA-binding protein)	CGGBP1	-0.262766	0.27428	-0.0797964	0.693863	-0.181436	0.335049	0.182563	0.419317	0.0808178	0.619002
P62244	40S ribosomal protein S15a (Small ribosomal subunit protein uS8)	RPS15A	-0.262237	0.17972	0.050751	0.836078	-0.227604	0.163277	0.312956	0.31857	0.0349927	0.791581
P04908	Histone H2A type 1-B/E (Histone H2A.2) (Histone H2A/a) (Histone H2A/m)	HIST1H2AB	-0.262091	0.311087	-0.146383	0.428229	-0.285999	0.146067	0.115214	0.700217	-0.02391	0.910693
Q8IY18	Structural maintenance of chromosomes protein 5 (SMC protein 5) (SMC-5) (hSMC5)	SMC5	-0.261947	0.236869	-0.135974	0.628243	-0.317898	0.162942	0.126209	0.653268	-0.055292	0.742206
Q14CX7	N-alpha-acetyltransferase 25, NatB auxiliary subunit (Mitochondrial distribution and morphology protein 20) (N-terminal acetyltransferase B complex subunit MDM20) (NatB complex subunit MDM20) (N-terminal acetyltransferase B complex subunit NAA25) (p120)	NAA25	-0.261439	0.322656	-6.33e-05	0.999747	-0.0161573	0.954738	0.260838	0.244804	0.245091	0.180863
Q9NPJ6	Mediator of RNA polymerase II transcription subunit 4 (Activator-recruited cofactor 36 kDa component) (ARC36) (Mediator complex subunit 4) (TRAP/SMCC/PC2 subunit p36 subunit) (Vitamin D3 receptor-interacting protein complex 36 kDa component) (DRIP36)	MED4	-0.261427	0.245946	-0.207193	0.385146	-0.184359	0.347074	0.0545278	0.740432	0.0772235	0.521133
Q9H2H8	Peptidyl-prolyl cis-trans isomerase-like 3 (PPIase) (EC 5.2.1.8) (Cyclophilin J) (CyPJ) (Cyclophilin-like protein PPIL3) (Rotamase PPIL3)	PPIL3	-0.2613	0.389441	-0.0442593	0.913239	0.220604	0.271246	0.216722	0.380293	0.481373	0.162505
Q9NQ50	39S ribosomal protein L40, mitochondrial (L40mt) (MRP-L40) (Mitochondrial large ribosomal subunit protein mL40) (Nuclear localization signal-containing protein deleted in velocardiofacial syndrome) (Up-regulated in metastasis)	MRPL40	-0.261076	0.162409	-0.0287606	0.890158	-0.411966	0.079469	0.232173	0.244804	-0.150969	0.255003
Q9NQW6	Anillin	ANLN	-0.260932	0.184834	-0.43987	0.0832937	-0.498224	0.0914264	-0.179087	0.330685	-0.237327	0.212465
O75575	DNA-directed RNA polymerase III subunit RPC9 (RNA polymerase III subunit C9) (Calcitonin gene-related peptide-receptor component protein) (CGRP-RCP) (CGRP-receptor component protein) (CGRPRCP) (HsC17)	CRCP	-0.260152	0.425332	-0.239566	0.549079	-0.013043	0.971278	0.0214797	0.96239	0.248535	0.382585
Q7Z569	BRCA1-associated protein (EC 2.3.2.27) (BRAP2) (Impedes mitogenic signal propagation) (IMP) (RING finger protein 52) (RING-type E3 ubiquitin transferase BRAP2) (Renal carcinoma antigen NY-REN-63)	BRAP	-0.260152	0.425332	-0.120294	0.776394	0.140124	0.642911	0.140124	0.7	0.40163	0.219268
Q96ME7	Zinc finger protein 512	ZNF512	-0.260152	0.425332	0.00863031	0.986072	-0.115597	0.702366	0.269033	0.483955	0.145351	0.586174
Q14152	Eukaryotic translation initiation factor 3 subunit A (eIF3a) (Eukaryotic translation initiation factor 3 subunit 10) (eIF-3-theta) (eIF3 p167) (eIF3 p180) (eIF3 p185)	EIF3A	-0.260097	0.159114	-0.338339	0.144107	-0.244762	0.141683	-0.0782668	0.68037	0.0154326	0.910283
Q86V81	THO complex subunit 4 (Tho4) (Ally of AML-1 and LEF-1) (Aly/REF export factor) (Transcriptional coactivator Aly/REF) (bZIP-enhancing factor BEF)	ALYREF	-0.259824	0.168732	-0.0719975	0.746366	-0.151611	0.34342	0.187726	0.395958	0.107244	0.454829
Q5SRE5	Nucleoporin NUP188 homolog (hNup188)	NUP188	-0.259433	0.172386	-0.30119	0.169888	-0.296202	0.119868	-0.0425883	0.798609	-0.0373939	0.774694
Q8TD16	Protein bicaudal D homolog 2 (Bic-D 2)	BICD2	-0.259337	0.177578	-0.177683	0.590492	-0.0811913	0.633524	0.0825076	0.79854	0.177997	0.218891
Q9Y2H5	Pleckstrin homology domain-containing family A member 6 (PH domain-containing family A member 6) (Phosphoinositol 3-phosphate-binding protein 3) (PEPP-3)	PLEKHA6	-0.258607	0.256386	-0.213121	0.483284	-0.523592	0.115748	0.0453346	0.914515	-0.264536	0.213583
P78362	SRSF protein kinase 2 (EC 2.7.11.1) (SFRS protein kinase 2) (Serine/arginine-rich protein-specific kinase 2) (SR-protein-specific kinase 2) [Cleaved into: SRSF protein kinase 2 N-terminal; SRSF protein kinase 2 C-terminal]	SRPK2	-0.25845	0.170496	-0.144088	0.520511	0.0790972	0.756592	0.11432	0.568474	0.337283	0.1779
Q9BRV8	Suppressor of IKBKE 1 (Suppressor of IKK-epsilon)	SIKE1	-0.258059	0.326713	0.024319	0.917528	0.0523195	0.87526	0.282569	0.285806	0.310916	0.426329
Q96HN2	Adenosylhomocysteinase 3 (AdoHcyase 3) (EC 3.3.1.1) (IP(3)Rs binding protein released with IP(3) 2) (IRBIT2) (Long-IRBIT) (S-adenosyl-L-homocysteine hydrolase 3) (S-adenosylhomocysteine hydrolase-like protein 2)	AHCYL2	-0.257656	0.407024	-0.260517	0.401261	-0.0908047	0.817872	-0.00366907	0.986808	0.166583	0.317314
Q9H0D6	5'-3' exoribonuclease 2 (EC 3.1.13.-) (DHM1-like protein) (DHP protein)	XRN2	-0.257433	0.172261	-0.139333	0.446382	-0.112872	0.417715	0.118071	0.468908	0.144079	0.271591
Q96FJ0	AMSH-like protease (AMSH-LP) (EC 3.4.19.-) (STAM-binding protein-like 1)	STAMBPL1	-0.257394	0.386829	-0.216303	0.454407	-0.591721	0.0890265	0.0418102	0.869781	-0.334899	0.372269
P05534	HLA class I histocompatibility antigen, A-24 alpha chain (Aw-24) (HLA class I histocompatibility antigen, A-9 alpha chain) (MHC class I antigen A*24)	HLA-A	-0.256647	0.213073	-0.0339901	0.878188	0.0660484	0.703048	0.222753	0.263477	0.32273	0.123828
O95758	Polypyrimidine tract-binding protein 3 (Regulator of differentiation 1) (Rod1)	PTBP3	-0.256539	0.161784	-0.0375892	0.855096	-0.108805	0.471159	0.219248	0.28407	0.147288	0.290412
Q14807	Kinesin-like protein KIF22 (Kinesin-like DNA-binding protein) (Kinesin-like protein 4)	KIF22	-0.256428	0.169199	-0.319061	0.162099	-0.706646	0.0449415	-0.0616467	0.720557	-0.44952	0.0848402
Q99661	Kinesin-like protein KIF2C (Kinesin-like protein 6) (Mitotic centromere-associated kinesin) (MCAK)	KIF2C	-0.255917	0.254304	-0.375831	0.191143	-0.404599	0.0834216	-0.12141	0.537448	-0.14909	0.358784
Q8N5G0	Small integral membrane protein 20 (Mitochondrial translation regulation assembly intermediate of cytochrome c oxidase protein of 7 kDa) (MITRAC7)	SMIM20	-0.255885	0.416644	-0.0971844	0.749513	-0.219168	0.263407	0.159301	0.613919	0.0369823	0.853713
O96028	Histone-lysine N-methyltransferase NSD2 (EC 2.1.1.43) (Multiple myeloma SET domain-containing protein) (MMSET) (Nuclear SET domain-containing protein 2) (Protein trithorax-5) (Wolf-Hirschhorn syndrome candidate 1 protein)	NSD2	-0.255445	0.168381	-0.122539	0.504721	-0.258695	0.153884	0.133398	0.477438	-0.00260698	0.987856
P45844	ATP-binding cassette sub-family G member 1 (ATP-binding cassette transporter 8) (White protein homolog)	ABCG1	-0.255222	0.179358	0.11165	0.620808	0.142045	0.333589	0.366904	0.268005	0.397406	0.0884565
Q13227	G protein pathway suppressor 2 (GPS-2)	GPS2	-0.254809	0.264628	-0.234485	0.361849	-0.0781238	0.726906	0.0210763	0.93614	0.177291	0.324361
O60499	Syntaxin-10 (Syn10)	STX10	-0.254752	0.449337	-0.29646	0.274717	-0.169198	0.474489	-0.0417923	0.912663	0.0853663	0.635072
P42285	Exosome RNA helicase MTR4 (EC 3.6.4.13) (ATP-dependent RNA helicase DOB1) (ATP-dependent RNA helicase SKIV2L2) (Superkiller viralicidic activity 2-like 2) (TRAMP-like complex helicase)	MTREX	-0.254288	0.172178	-0.356741	0.113994	-0.245948	0.136001	-0.102376	0.525042	0.00861591	0.943921
Q7Z6M1	Rab9 effector protein with kelch motifs (40 kDa Rab9 effector protein) (p40)	RABEPK	-0.254227	0.376097	-0.194555	0.441035	0.0213446	0.929894	0.0594297	0.893307	0.275533	0.405489
O43353	Receptor-interacting serine/threonine-protein kinase 2 (EC 2.7.11.1) (CARD-containing interleukin-1 beta-converting enzyme-associated kinase) (CARD-containing IL-1 beta ICE-kinase) (RIP-like-interacting CLARP kinase) (Receptor-interacting protein 2) (RIP-2) (Tyrosine-protein kinase RIPK2) (EC 2.7.10.2)	RIPK2	-0.254164	0.246616	0.0774177	0.73105	0.100864	0.498114	0.331278	0.24953	0.354554	0.0825895
P52747	Zinc finger protein 143 (SPH-binding factor) (Selenocysteine tRNA gene transcription-activating factor) (hStaf)	ZNF143	-0.253784	0.245875	-0.0171973	0.936988	0.100987	0.535885	0.236087	0.28407	0.354081	0.084507
Q86X53	Glutamate-rich protein 1	ERICH1	-0.253643	0.273239	-0.420295	0.113994	0.14266	0.363574	-0.166129	0.606556	0.396684	0.174688
Q9UGU0	Transcription factor 20 (TCF-20) (Nuclear factor SPBP) (Protein AR1) (Stromelysin-1 PDGF-responsive element-binding protein) (SPRE-binding protein)	TCF20	-0.253599	0.168715	-0.0158753	0.94385	-0.156641	0.281251	0.237489	0.31217	0.0967013	0.44681
Q9NWZ8	Gem-associated protein 8 (Gemin-8) (Protein FAM51A1)	GEMIN8	-0.253473	0.383855	-0.121342	0.62831	-0.147427	0.31291	0.131845	0.569218	0.106128	0.670452
Q99674	Cell growth regulator with EF hand domain protein 1 (Cell growth regulatory gene 11 protein) (Hydrophobestin)	CGREF1	-0.253257	0.436595	0.182692	0.644823	-0.291592	0.356239	0.437228	0.333261	-0.0365259	0.895743
Q14974	Importin subunit beta-1 (Importin-90) (Karyopherin subunit beta-1) (Nuclear factor p97) (Pore targeting complex 97 kDa subunit) (PTAC97)	KPNB1	-0.253033	0.186645	-0.275075	0.225185	-0.18082	0.354282	-0.0223009	0.908124	0.0717168	0.596591
O43660	Pleiotropic regulator 1	PLRG1	-0.253005	0.186645	-0.125329	0.529779	-0.0566993	0.733163	0.12753	0.568633	0.196295	0.344021
Q9UPP1	Histone lysine demethylase PHF8 (EC 1.14.11.27) (PHD finger protein 8)	PHF8	-0.252929	0.346288	-0.412658	0.255695	-0.0861139	0.526846	-0.159605	0.436279	0.166494	0.497812
Q5VT25	Serine/threonine-protein kinase MRCK alpha (EC 2.7.11.1) (CDC42-binding protein kinase alpha) (DMPK-like alpha) (Myotonic dystrophy kinase-related CDC42-binding kinase alpha) (MRCK alpha) (Myotonic dystrophy protein kinase-like alpha)	CDC42BPA	-0.252902	0.197325	-0.0946529	0.663444	0.0159209	0.925426	0.158728	0.363609	0.268696	0.155695
Q01167	Forkhead box protein K2 (Cellular transcription factor ILF-1) (FOXK1) (Interleukin enhancer-binding factor 1)	FOXK2	-0.252607	0.17789	-0.175837	0.341438	-0.0124737	0.957277	0.0768023	0.671573	0.239834	0.232351
Q96K21	Abscission/NoCut checkpoint regulator (ANCHR) (MLL partner containing FYVE domain) (Zinc finger FYVE domain-containing protein 19)	ZFYVE19	-0.252527	0.262364	0.0474335	0.867772	0.104265	0.577071	0.300728	0.280406	0.357017	0.121518
P62906	60S ribosomal protein L10a (CSA-19) (Large ribosomal subunit protein uL1) (Neural precursor cell expressed developmentally down-regulated protein 6) (NEDD-6)	RPL10A	-0.252431	0.177578	-0.1289	0.52774	-0.179243	0.230746	0.122708	0.457971	0.0731295	0.532883
Q9BRS2	Serine/threonine-protein kinase RIO1 (EC 2.7.11.1) (EC 3.6.3.-) (RIO kinase 1)	RIOK1	-0.25241	0.245296	-0.253711	0.392279	-0.440631	0.14566	-0.000528942	0.998771	-0.188535	0.408457
P51991	Heterogeneous nuclear ribonucleoprotein A3 (hnRNP A3)	HNRNPA3	-0.251928	0.17789	-0.0576549	0.811005	-0.103614	0.455086	0.194918	0.330654	0.14772	0.243478
Q96DF8	Splicing factor ESS-2 homolog (DiGeorge syndrome critical region 13) (DiGeorge syndrome critical region 14) (DiGeorge syndrome protein H) (DGS-H) (Protein ES2)	ESS2	-0.251253	0.168792	-0.168695	0.393628	0.014045	0.942906	0.0828978	0.655451	0.265931	0.169989
O00291	Huntingtin-interacting protein 1 (HIP-1) (Huntingtin-interacting protein I) (HIP-I)	HIP1	-0.251009	0.167102	-0.0499563	0.806662	-0.393195	0.0789067	0.200777	0.313734	-0.141998	0.332428
P63027	Vesicle-associated membrane protein 2 (VAMP-2) (Synaptobrevin-2)	VAMP2	-0.250788	0.358112	0.188364	0.585167	-0.450106	0.189612	0.438453	0.225173	-0.199362	0.300493
O75144	ICOS ligand (B7 homolog 2) (B7-H2) (B7-like protein Gl50) (B7-related protein 1) (B7RP-1) (CD antigen CD275)	ICOSLG	-0.25077	0.47898	0.112693	0.648769	0.264351	0.238977	0.36332	0.390834	0.515819	0.123911
Q9P013	Spliceosome-associated protein CWC15 homolog	CWC15	-0.250556	0.19283	-0.168178	0.535838	-0.138079	0.364778	0.0828799	0.845525	0.112188	0.549181
P62847	40S ribosomal protein S24 (Small ribosomal subunit protein eS24)	RPS24	-0.250538	0.162409	-0.314002	0.164315	-0.276316	0.122984	-0.0631575	0.749614	-0.0256792	0.847297
Q5VYS8	Terminal uridylyltransferase 7 (TUTase 7) (EC 2.7.7.52) (Zinc finger CCHC domain-containing protein 6)	ZCCHC6	-0.250522	0.272732	-0.0412979	0.857844	0.0512187	0.78201	0.208931	0.371238	0.302008	0.0917015
Q96AQ6	Pre-B-cell leukemia transcription factor-interacting protein 1 (Hematopoietic PBX-interacting protein)	PBXIP1	-0.25012	0.640438	-0.0465222	0.910621	0.303433	0.212753	0.203748	0.622458	0.553632	0.319407
O43426	Synaptojanin-1 (EC 3.1.3.36) (Synaptic inositol 1,4,5-trisphosphate 5-phosphatase 1)	SYNJ1	-0.25	0.210082	-0.306496	0.164315	0.0233228	0.89211	-0.0566687	0.833063	0.273428	0.154083
Q9Y6Q3	Zinc finger protein 37 homolog (Zfp-37)	ZFP37	-0.249862	0.177381	0.0274105	0.95575	-0.395188	0.0869202	0.277127	0.539226	-0.145871	0.277648
Q06330	Recombining binding protein suppressor of hairless (CBF-1) (J kappa-recombination signal-binding protein) (RBP-J kappa) (RBP-J) (RBP-JK) (Renal carcinoma antigen NY-REN-30)	RBPJ	-0.249511	0.282581	0.0334958	0.903296	-0.00891737	0.978466	0.283884	0.291852	0.241992	0.292357
Q9Y3D0	Mitotic spindle-associated MMXD complex subunit MIP18 (MSS19-interacting protein of 18 kDa) (Protein FAM96B)	FAM96B	-0.249429	0.229245	-0.0532027	0.831862	0.122482	0.427462	0.195633	0.37057	0.371037	0.151648
Q9Y3A4	Ribosomal RNA-processing protein 7 homolog A (Gastric cancer antigen Zg14)	RRP7A	-0.249389	0.182857	-0.0942903	0.723933	-0.594468	0.0449415	0.154941	0.464847	-0.345792	0.0825895
Q9NXV2	BTB/POZ domain-containing protein KCTD5	KCTD5	-0.248337	0.251514	-0.74121	0.103017	-0.37505	0.12883	-0.49238	0.277626	-0.125974	0.438241
Q96G25	Mediator of RNA polymerase II transcription subunit 8 (Activator-recruited cofactor 32 kDa component) (ARC32) (Mediator complex subunit 8)	MED8	-0.248133	0.231589	-0.190045	0.331603	-0.197857	0.263024	0.0587232	0.769699	0.0507746	0.690418
Q58A45	PAN2-PAN3 deadenylation complex subunit PAN3 (PAB1P-dependent poly(A)-specific ribonuclease) (Poly(A)-nuclease deadenylation complex subunit 3) (PAN deadenylation complex subunit 3)	PAN3	-0.248108	0.44438	-0.0709665	0.867474	0.0922074	0.763568	0.176323	0.620284	0.340277	0.269355
Q96DT5	Dynein heavy chain 11, axonemal (Axonemal beta dynein heavy chain 11) (Ciliary dynein heavy chain 11)	DNAH11	-0.248108	0.44438	-0.288065	0.470443	-0.242977	0.42709	-0.0409718	0.920853	0.00575927	0.982237
Q9Y692	Glucocorticoid modulatory element-binding protein 1 (GMEB-1) (DNA-binding protein p96PIF) (Parvovirus initiation factor p96) (PIF p96)	GMEB1	-0.248108	0.44438	-0.103147	0.809832	-0.268817	0.388665	0.146655	0.686256	-0.0203404	0.93942
O75127	Pentatricopeptide repeat-containing protein 1, mitochondrial	PTCD1	-0.248101	0.190849	-0.0737617	0.748037	-0.426818	0.0969943	0.174423	0.418765	-0.178152	0.354151
P51610	Host cell factor 1 (HCF) (HCF-1) (C1 factor) (CFF) (VCAF) (VP16 accessory protein) [Cleaved into: HCF N-terminal chain 1; HCF N-terminal chain 2; HCF N-terminal chain 3; HCF N-terminal chain 4; HCF N-terminal chain 5; HCF N-terminal chain 6; HCF C-terminal chain 1; HCF C-terminal chain 2; HCF C-terminal chain 3; HCF C-terminal chain 4; HCF C-terminal chain 5; HCF C-terminal chain 6]	HCFC1	-0.248028	0.177578	-0.0927425	0.619309	-0.149223	0.318606	0.154835	0.38343	0.0988605	0.408372
P34059	N-acetylgalactosamine-6-sulfatase (EC 3.1.6.4) (Chondroitinsulfatase) (Chondroitinase) (Galactose-6-sulfate sulfatase) (GalN6S) (N-acetylgalactosamine-6-sulfate sulfatase) (GalNAc6S sulfatase)	GALNS	-0.247867	0.264393	-0.0656833	0.821962	0.0157872	0.954458	0.182397	0.395958	0.264197	0.18896
Q15392	Delta(24)-sterol reductase (EC 1.3.1.72) (24-dehydrocholesterol reductase) (3-beta-hydroxysterol Delta-24-reductase) (Diminuto/dwarf1 homolog) (Seladin-1)	DHCR24	-0.247849	0.292549	-0.46923	0.119015	-0.336596	0.111457	-0.221084	0.297057	-0.0880207	0.513571
Q86US8	Telomerase-binding protein EST1A (EC 3.1.-.-) (EST1-like protein A) (Ever shorter telomeres 1A) (Smg-6 homolog) (Telomerase subunit EST1A) (hSmg5/7a)	SMG6	-0.247226	0.586664	-0.0870081	0.824894	-0.251839	0.146067	0.160663	0.52672	-0.0047	0.991737
Q12972	Nuclear inhibitor of protein phosphatase 1 (NIPP-1) (Protein phosphatase 1 regulatory inhibitor subunit 8) [Includes: Activator of RNA decay (EC 3.1.4.-) (ARD-1)]	PPP1R8	-0.246924	0.263766	-0.00780705	0.978548	0.0984412	0.57765	0.239295	0.244804	0.345297	0.0783282
Q14192	Four and a half LIM domains protein 2 (FHL-2) (LIM domain protein DRAL) (Skeletal muscle LIM-protein 3) (SLIM-3)	FHL2	-0.246716	0.260544	-0.0972768	0.594963	-0.125936	0.396102	0.149315	0.566962	0.12094	0.417421
Q9C0H2	Protein tweety homolog 3 (hTTY3)	TTYH3	-0.246633	0.350551	0.164522	0.461308	0.690106	0.0733052	0.410733	0.263477	0.93654	0.0309335
Q07864	DNA polymerase epsilon catalytic subunit A (EC 2.7.7.7) (DNA polymerase II subunit A)	POLE	-0.246599	0.190014	-0.302955	0.241973	-0.268668	0.174431	-0.0557525	0.780478	-0.0224931	0.882516
Q9BUN8	Derlin-1 (Degradation in endoplasmic reticulum protein 1) (DERtrin-1) (Der1-like protein 1)	DERL1	-0.246547	0.215027	-0.109842	0.683812	-0.380714	0.260424	0.137218	0.684559	-0.133644	0.748696
Q8NBZ7	UDP-glucuronic acid decarboxylase 1 (EC 4.1.1.35) (UDP-glucuronate decarboxylase 1) (UGD) (UXS-1)	UXS1	-0.246474	0.268599	0.463343	0.314421	0.253458	0.334828	0.708683	0.23291	0.499667	0.102768
Q96EB1	Elongator complex protein 4 (hELP4) (PAX6 neighbor gene protein)	ELP4	-0.246369	0.457082	-0.684619	0.0490129	0.185278	0.483606	-0.438562	0.216118	0.431465	0.112384
O96005	Cleft lip and palate transmembrane protein 1	CLPTM1	-0.24619	0.193962	-0.034581	0.869947	-0.202097	0.189612	0.2121	0.269716	0.0442242	0.750999
P35268	60S ribosomal protein L22 (EBER-associated protein) (EAP) (Epstein-Barr virus small RNA-associated protein) (Heparin-binding protein HBp15) (Large ribosomal subunit protein eL22)	RPL22	-0.245885	0.185148	-0.247592	0.211607	-0.255782	0.197677	-0.00168853	0.994086	-0.0103504	0.940189
Q8NEF9	Serum response factor-binding protein 1 (SRF-dependent transcription regulation-associated protein) (p49/STRAP)	SRFBP1	-0.245696	0.172386	-0.176193	0.363507	-0.387837	0.0886576	0.0688654	0.683976	-0.142994	0.378285
Q63HN8	E3 ubiquitin-protein ligase RNF213 (EC 2.3.2.27) (EC 3.6.4.-) (ALK lymphoma oligomerization partner on chromosome 17) (Mysterin) (RING finger protein 213) (RING-type E3 ubiquitin transferase RNF213)	RNF213	-0.245076	0.207349	-0.0586385	0.860085	-0.054177	0.695414	0.186229	0.499672	0.191036	0.213583
P17813	Endoglin (CD antigen CD105)	ENG	-0.244738	0.235253	-0.365025	0.164315	-0.251764	0.13184	-0.119784	0.509605	-0.00596905	0.968165
Q8N1F7	Nuclear pore complex protein Nup93 (93 kDa nucleoporin) (Nucleoporin Nup93)	NUP93	-0.244576	0.172427	-0.294781	0.18466	-0.18126	0.231713	-0.0500279	0.778392	0.0633045	0.605648
P63173	60S ribosomal protein L38 (Large ribosomal subunit protein eL38)	RPL38	-0.244569	0.196421	-0.207921	0.274717	-0.210181	0.177958	0.0364649	0.85059	0.0342469	0.794104
Q93074	Mediator of RNA polymerase II transcription subunit 12 (Activator-recruited cofactor 240 kDa component) (ARC240) (CAG repeat protein 45) (Mediator complex subunit 12) (OPA-containing protein) (Thyroid hormone receptor-associated protein complex 230 kDa component) (Trap230) (Trinucleotide repeat-containing gene 11 protein)	MED12	-0.24424	0.167102	-0.00867131	0.969223	-0.218574	0.326186	0.235317	0.255188	0.0261282	0.902833
Q96L91	E1A-binding protein p400 (EC 3.6.4.-) (CAG repeat protein 32) (Domino homolog) (hDomino) (Trinucleotide repeat-containing gene 12 protein) (p400 kDa SWI2/SNF2-related protein)	EP400	-0.244194	0.210082	-0.116851	0.585167	-0.0218316	0.892226	0.127326	0.43069	0.221989	0.148832
O95985	DNA topoisomerase 3-beta-1 (EC 5.99.1.2) (DNA topoisomerase III beta-1)	TOP3B	-0.244144	0.278884	-0.263708	0.225353	0.0214762	0.907779	-0.0191268	0.960438	0.265687	0.290373
O60637	Tetraspanin-3 (Tspan-3) (Tetraspanin TM4-A) (Transmembrane 4 superfamily member 8)	TSPAN3	-0.243487	0.407341	-0.256839	0.364738	0.0828936	0.738996	-0.011967	0.969588	0.326814	0.13714
Q14191	Werner syndrome ATP-dependent helicase (EC 3.6.4.12) (DNA helicase, RecQ-like type 3) (RecQ3) (Exonuclease WRN) (EC 3.1.-.-) (RecQ protein-like 2)	WRN	-0.243271	0.25047	-0.0596038	0.80594	0.0258742	0.870001	0.18331	0.469066	0.268837	0.149132
O43422	52 kDa repressor of the inhibitor of the protein kinase (p52rIPK) (58 kDa interferon-induced protein kinase-interacting protein) (p58IPK-interacting protein) (Death-associated protein 4) (THAP domain-containing protein 0) (THAP domain-containing protein 12)	THAP12	-0.242977	0.452214	-0.311148	0.438368	-0.077041	0.806063	-0.0694519	0.863205	0.164786	0.53763
Q86SR1	Polypeptide N-acetylgalactosaminyltransferase 10 (EC 2.4.1.41) (Polypeptide GalNAc transferase 10) (GalNAc-T10) (pp-GaNTase 10) (Protein-UDP acetylgalactosaminyltransferase 10) (UDP-GalNAc:polypeptide N-acetylgalactosaminyltransferase 10)	GALNT10	-0.242977	0.452214	-0.409278	0.339281	-0.446148	0.212753	-0.166503	0.6416	-0.204233	0.454829
P62841	40S ribosomal protein S15 (RIG protein) (Small ribosomal subunit protein uS19)	RPS15	-0.242906	0.192936	-0.327736	0.185779	-0.0941055	0.536606	-0.0843296	0.645196	0.148887	0.318812
Q86U86	Protein polybromo-1 (hPB1) (BRG1-associated factor 180) (BAF180) (Polybromo-1D)	PBRM1	-0.241601	0.229245	-0.357052	0.172863	-0.0910329	0.558513	-0.115625	0.605858	0.15032	0.261719
O15372	Eukaryotic translation initiation factor 3 subunit H (eIF3h) (Eukaryotic translation initiation factor 3 subunit 3) (eIF-3-gamma) (eIF3 p40 subunit)	EIF3H	-0.241398	0.168792	-0.363044	0.126443	-0.281577	0.116551	-0.121301	0.497103	-0.0402766	0.737097
O43676	NADH dehydrogenase [ubiquinone] 1 beta subcomplex subunit 3 (Complex I-B12) (CI-B12) (NADH-ubiquinone oxidoreductase B12 subunit)	NDUFB3	-0.241381	0.267789	-0.0916635	0.69685	-0.23661	0.352938	0.150553	0.458525	0.00569928	0.966997
Q9Y3S2	Zinc finger protein 330 (Nucleolar autoantigen 36) (Nucleolar cysteine-rich protein)	ZNF330	-0.240672	0.172261	-0.171402	0.370763	0.0448858	0.817872	0.0693241	0.663037	0.28535	0.15507
Q9Y6M9	NADH dehydrogenase [ubiquinone] 1 beta subcomplex subunit 9 (Complex I-B22) (CI-B22) (LYR motif-containing protein 3) (NADH-ubiquinone oxidoreductase B22 subunit)	NDUFB9	-0.240456	0.248381	-0.121643	0.498283	-0.112597	0.459933	0.119711	0.547693	0.129091	0.404117
P35637	RNA-binding protein FUS (75 kDa DNA-pairing protein) (Oncogene FUS) (Oncogene TLS) (POMp75) (Translocated in liposarcoma protein)	FUS	-0.240434	0.186645	-0.106388	0.580902	-0.28059	0.122491	0.13372	0.423988	-0.0399598	0.753195
O60884	DnaJ homolog subfamily A member 2 (Cell cycle progression restoration gene 3 protein) (Dnj3) (Dj3) (HIRA-interacting protein 4) (Renal carcinoma antigen NY-REN-14)	DNAJA2	-0.240353	0.17972	-0.345377	0.149933	-0.0295814	0.891714	-0.105922	0.554043	0.210867	0.201293
P34913	Bifunctional epoxide hydrolase 2 [Includes: Cytosolic epoxide hydrolase 2 (CEH) (EC 3.3.2.10) (Epoxide hydratase) (Soluble epoxide hydrolase) (SEH); Lipid-phosphate phosphatase (EC 3.1.3.76)]	EPHX2	-0.239904	0.595589	-0.401454	0.306329	0.101161	0.730795	-0.161036	0.549154	0.341341	0.581115
Q96B54	Zinc finger protein 428 (Enzyme-like protein PIT13)	ZNF428	-0.239786	0.179743	-0.0501263	0.814093	-0.177771	0.339308	0.190306	0.396065	0.0619684	0.68836
Q8WXI9	Transcriptional repressor p66-beta (GATA zinc finger domain-containing protein 2B) (p66/p68)	GATAD2B	-0.239644	0.239957	-0.247981	0.248364	-0.0645268	0.683234	-0.00837681	0.971308	0.174403	0.28407
Q92575	UBX domain-containing protein 4 (Erasin) (UBX domain-containing protein 2)	UBXN4	-0.239604	0.184777	-0.0731732	0.736692	0.0255796	0.871005	0.166386	0.422018	0.26546	0.10841
P51790	H(+)/Cl(-) exchange transporter 3 (Chloride channel protein 3) (ClC-3) (Chloride transporter ClC-3)	CLCN3	-0.239566	0.456172	-0.0588937	0.891812	0.181421	0.545218	0.180148	0.613919	0.422233	0.206537
Q9H1C3	Glycosyltransferase 8 domain-containing protein 2 (EC 2.4.1.-)	GLT8D2	-0.239566	0.456172	-0.529073	0.251265	0.136191	0.654123	-0.289827	0.457971	0.375178	0.23953
Q9NS23	Ras association domain-containing protein 1	RASSF1	-0.239566	0.456172	-0.610433	0.209635	-0.0394883	0.907779	-0.37146	0.379324	0.200379	0.462099
Q9Y6R0	Numb-like protein (Numb-related protein) (Numb-R)	NUMBL	-0.239566	0.456172	0.111031	0.794064	0.0186342	0.958763	0.349365	0.395958	0.258217	0.365282
Q99496	E3 ubiquitin-protein ligase RING2 (EC 2.3.2.27) (Huntingtin-interacting protein 2-interacting protein 3) (HIP2-interacting protein 3) (Protein DinG) (RING finger protein 1B) (RING1b) (RING finger protein 2) (RING finger protein BAP-1) (RING-type E3 ubiquitin transferase RING2)	RNF2	-0.239476	0.17789	-0.428059	0.0944343	-0.359547	0.263639	-0.187881	0.320604	-0.119226	0.68647
Q6NSJ5	Volume-regulated anion channel subunit LRRC8E (Leucine-rich repeat-containing protein 8E)	LRRC8E	-0.239165	0.271871	0.609365	0.439127	-0.0680728	0.717625	0.848359	0.422018	0.169964	0.32648
Q92859	Neogenin (Immunoglobulin superfamily DCC subclass member 2)	NEO1	-0.239045	0.168857	-0.400324	0.113994	0.164717	0.328356	-0.161408	0.418765	0.403352	0.0848402
Q9Y5X2	Sorting nexin-8	SNX8	-0.238967	0.351086	-0.433308	0.274717	-0.320199	0.209431	-0.195836	0.468568	-0.081621	0.610537
Q9UI30	Multifunctional methyltransferase subunit TRM112-like protein (tRNA methyltransferase 112 homolog)	TRMT112	-0.238581	0.269047	-0.20196	0.344248	0.0336157	0.859308	0.0365453	0.839106	0.272736	0.0990025
Q9HD15	Steroid receptor RNA activator 1 (Steroid receptor RNA activator protein) (SRAP)	SRA1	-0.238314	0.192157	-0.216261	0.304953	0.116602	0.475622	0.0218738	0.91202	0.354507	0.0878906
Q13888	General transcription factor IIH subunit 2 (Basic transcription factor 2 44 kDa subunit) (BTF2 p44) (General transcription factor IIH polypeptide 2) (TFIIH basal transcription factor complex p44 subunit)	GTF2H2	-0.238262	0.359181	0.148863	0.847058	-0.134575	0.482729	0.386869	0.539133	0.103127	0.570921
A6NCF6	Putative MAGE domain-containing protein MAGEA13P	MAGEA13P	-0.237864	0.459201	0.304511	0.446034	-0.0101344	0.976741	0.543001	0.28407	0.227741	0.411742
Q16352	Alpha-internexin (Alpha-Inx) (66 kDa neurofilament protein) (NF-66) (Neurofilament-66) (Neurofilament 5)	INA	-0.237798	0.172427	-0.275831	0.203723	0.0212389	0.896751	-0.038332	0.863861	0.258603	0.116017
Q8NC60	Nitric oxide-associated protein 1	NOA1	-0.237753	0.273279	-0.0685538	0.795174	-0.40958	0.127019	0.169741	0.330654	-0.171459	0.209136
Q9H1Z4	WD repeat-containing protein 13	WDR13	-0.237745	0.409325	0.00213683	0.995305	-0.160356	0.524385	0.239557	0.244804	0.0778105	0.732777
Q7L592	Protein arginine methyltransferase NDUFAF7, mitochondrial (EC 2.1.1.320) (NADH dehydrogenase [ubiquinone] complex I, assembly factor 7) (Protein midA homolog)	NDUFAF7	-0.237672	0.17789	-0.113278	0.59475	-0.299554	0.124422	0.12381	0.491046	-0.0618768	0.610885
Q2KHR3	Glutamine and serine-rich protein 1	QSER1	-0.237669	0.282384	-0.121037	0.657605	-0.465988	0.0969943	0.117067	0.586903	-0.227746	0.235698
Q8IX01	SURP and G-patch domain-containing protein 2 (Arginine/serine-rich-splicing factor 14) (Splicing factor, arginine/serine-rich 14)	SUGP2	-0.237407	0.186645	-0.122697	0.526246	-0.275884	0.12324	0.113343	0.519449	-0.0390735	0.74089
Q9BXW9	Fanconi anemia group D2 protein (Protein FACD2)	FANCD2	-0.237267	0.190014	-0.399634	0.139804	-0.131726	0.48936	-0.161077	0.380293	0.106074	0.463904
Q8NB78	Lysine-specific histone demethylase 1B (EC 1.-.-.-) (Flavin-containing amine oxidase domain-containing protein 1) (Lysine-specific histone demethylase 2)	KDM1B	-0.237156	0.295611	0.192423	0.471336	-0.450983	0.160122	0.43074	0.28965	-0.212736	0.504865
Q68D91	Metallo-beta-lactamase domain-containing protein 2 (EC 3.-.-.-)	MBLAC2	-0.237082	0.370239	-0.143715	0.794064	-0.339329	0.247069	0.0937471	0.788324	-0.102457	0.442044
Q52LW3	Rho GTPase-activating protein 29 (PTPL1-associated RhoGAP protein 1) (Rho-type GTPase-activating protein 29)	ARHGAP29	-0.236946	0.384026	-0.0199206	0.964206	-0.120318	0.686888	0.217541	0.411281	0.117439	0.506669
Q9Y3Z3	Deoxynucleoside triphosphate triphosphohydrolase SAMHD1 (dNTPase) (EC 3.1.5.-) (Dendritic cell-derived IFNG-induced protein) (DCIP) (Monocyte protein 5) (MOP-5) (SAM domain and HD domain-containing protein 1)	SAMHD1	-0.23683	0.181563	-0.240304	0.256516	0.0353757	0.850365	-0.0031498	0.988889	0.271625	0.119425
Q92804	TATA-binding protein-associated factor 2N (68 kDa TATA-binding protein-associated factor) (TAF(II)68) (TAFII68) (RNA-binding protein 56)	TAF15	-0.236421	0.17789	-0.228797	0.276115	-0.204474	0.1892	0.00735375	0.979329	0.0311881	0.822414
P61244	Protein max (Class D basic helix-loop-helix protein 4) (bHLHd4) (Myc-associated factor X)	MAX	-0.236164	0.461593	0.252173	0.525758	0.0129262	0.971278	0.489543	0.305139	0.249749	0.38022
Q7L2Z9	Centromere protein Q (CENP-Q)	CENPQ	-0.236164	0.461593	0.133564	0.746366	0.0949116	0.756349	0.369606	0.380207	0.329985	0.278371
Q9GZM5	Protein YIPF3 (Killer lineage protein 1) (Natural killer cell-specific antigen KLIP1) (YIP1 family member 3) [Cleaved into: Protein YIPF3, 36 kDa form III]	YIPF3	-0.236164	0.175353	-0.396312	0.132071	-0.144699	0.348115	-0.159669	0.403696	0.0921468	0.457315
Q63ZY3	KN motif and ankyrin repeat domain-containing protein 2 (Ankyrin repeat domain-containing protein 25) (Matrix-remodeling-associated protein 3) (SRC-1-interacting protein) (SIP) (SRC-interacting protein) (SRC1-interacting protein)	KANK2	-0.236014	0.237116	-0.480845	0.0675618	0.216864	0.207756	-0.245051	0.263477	0.45289	0.0664087
P25686	DnaJ homolog subfamily B member 2 (Heat shock 40 kDa protein 3) (Heat shock protein J1) (HSJ-1)	DNAJB2	-0.235708	0.446541	0.179047	0.506183	0.168193	0.396974	0.414446	0.244804	0.403987	0.148171
P36897	TGF-beta receptor type-1 (TGFR-1) (EC 2.7.11.30) (Activin A receptor type II-like protein kinase of 53kD) (Activin receptor-like kinase 5) (ALK-5) (ALK5) (Serine/threonine-protein kinase receptor R4) (SKR4) (TGF-beta type I receptor) (Transforming growth factor-beta receptor type I) (TGF-beta receptor type I) (TbetaR-I)	TGFBR1	-0.235593	0.320282	-0.083719	0.764877	0.475623	0.0673774	0.152322	0.749614	0.711326	0.0746437
Q8N999	Uncharacterized protein C12orf29	C12orf29	-0.235543	0.354933	-0.310256	0.251265	0.214353	0.354282	-0.0746899	0.802609	0.449425	0.0878906
Q9Y6D0	Selenoprotein K (SelK)	SELENOK	-0.235506	0.280436	-0.100715	0.727227	-0.166713	0.387601	0.135324	0.549828	0.0694859	0.722617
Q13439	Golgin subfamily A member 4 (256 kDa golgin) (Golgin-245) (Protein 72.1) (Trans-Golgi p230)	GOLGA4	-0.235436	0.173488	-0.312114	0.164315	-0.0840061	0.534734	-0.0768086	0.664424	0.151337	0.249872
P04818	Thymidylate synthase (TS) (TSase) (EC 2.1.1.45)	TYMS	-0.23538	0.205512	-0.510179	0.213366	0.18386	0.402388	-0.274119	0.43865	0.419672	0.125267
Q6P158	Putative ATP-dependent RNA helicase DHX57 (EC 3.6.4.13) (DEAH box protein 57)	DHX57	-0.235308	0.190014	-0.336506	0.150604	-0.106701	0.506608	-0.100891	0.520601	0.128667	0.319272
Q9P2X0	Dolichol-phosphate mannosyltransferase subunit 3 (Dolichol-phosphate mannose synthase subunit 3) (DPM synthase subunit 3) (Dolichyl-phosphate beta-D-mannosyltransferase subunit 3) (Mannose-P-dolichol synthase subunit 3) (MPD synthase subunit 3) (Prostin-1)	DPM3	-0.235283	0.17877	-0.123031	0.57443	-0.0677973	0.761081	0.111588	0.53951	0.16694	0.39998
Q96NC0	Zinc finger matrin-type protein 2	ZMAT2	-0.235239	0.262417	-0.121127	0.585127	-0.116096	0.422405	0.114135	0.489246	0.119383	0.386038
Q86X29	Lipolysis-stimulated lipoprotein receptor	LSR	-0.235013	0.297474	0.0393037	0.867772	-0.0430989	0.77145	0.274703	0.386633	0.192489	0.267138
Q92552	28S ribosomal protein S27, mitochondrial (MRP-S27) (S27mt) (Mitochondrial ribosomal protein S27) (Mitochondrial small ribosomal subunit protein mS27)	MRPS27	-0.234824	0.193463	-0.255505	0.254884	-0.50243	0.0723378	-0.0206012	0.91202	-0.268166	0.109766
Q8N465	D-2-hydroxyglutarate dehydrogenase, mitochondrial (EC 1.1.99.-)	D2HGDH	-0.234789	0.282581	-0.0548257	0.855096	-0.269741	0.264293	0.178922	0.564227	-0.0357167	0.894328
P46778	60S ribosomal protein L21 (Large ribosomal subunit protein eL21)	RPL21	-0.234682	0.198226	-0.230134	0.273033	-0.10531	0.557032	0.00383848	0.986808	0.12804	0.435236
Q9BYM8	RanBP-type and C3HC4-type zinc finger-containing protein 1 (EC 2.3.2.27) (HBV-associated factor 4) (Heme-oxidized IRP2 ubiquitin ligase 1) (HOIL-1) (Hepatitis B virus X-associated protein 4) (RING finger protein 54) (RING-type E3 ubiquitin transferase HOIL-1) (Ubiquitin-conjugating enzyme 7-interacting protein 3)	RBCK1	-0.234465	0.464632	1.40599	0.0622636	0.045443	0.893749	1.63923	0.115645	0.27858	0.338994
Q9BSJ2	Gamma-tubulin complex component 2 (GCP-2) (hGCP2) (Gamma-ring complex protein 103 kDa) (h103p) (hGrip103) (Spindle pole body protein Spc97 homolog) (hSpc97)	TUBGCP2	-0.23435	0.405399	-0.34998	0.175424	0.0139106	0.936808	-0.116251	0.620836	0.248346	0.25952
Q9GZY8	Mitochondrial fission factor	MFF	-0.234249	0.366924	-0.459829	0.148203	-0.149603	0.439647	-0.22534	0.379324	0.0848287	0.503019
Q9BRL6	Serine/arginine-rich splicing factor 8 (Pre-mRNA-splicing factor SRP46) (Splicing factor SRp46) (Splicing factor, arginine/serine-rich 2B)	SRSF8	-0.234206	0.354349	0.0960339	0.713233	-0.241597	0.340311	0.329749	0.282413	-0.00701812	0.963329
P11940	Polyadenylate-binding protein 1 (PABP-1) (Poly(A)-binding protein 1)	PABPC1	-0.234046	0.17877	-0.276517	0.174761	-0.192456	0.202903	-0.042694	0.799202	0.0410577	0.737187
Q969N2	GPI transamidase component PIG-T (Phosphatidylinositol-glycan biosynthesis class T protein)	PIGT	-0.233773	0.269551	-0.216641	0.365358	-0.0396273	0.856744	0.0168617	0.929883	0.193265	0.360759
Q9BXW6	Oxysterol-binding protein-related protein 1 (ORP-1) (OSBP-related protein 1)	OSBPL1A	-0.233617	0.265339	-0.048991	0.867388	-0.0814498	0.694615	0.184697	0.4814	0.152038	0.417421
Q53GS7	Nucleoporin GLE1 (hGLE1) (GLE1-like protein)	GLE1	-0.232764	0.290664	-0.128753	0.622879	-0.117355	0.657571	0.104876	0.620836	0.115333	0.567773
Q53EP0	Fibronectin type III domain-containing protein 3B (Factor for adipocyte differentiation 104) (HCV NS5A-binding protein 37)	FNDC3B	-0.232671	0.220209	-0.0915798	0.610256	-0.0187688	0.913892	0.140876	0.487793	0.213623	0.140762
P35606	Coatomer subunit beta' (Beta'-coat protein) (Beta'-COP) (p102)	COPB2	-0.232639	0.188493	-0.408624	0.0984947	0.0383313	0.785902	-0.175434	0.399152	0.270821	0.113598
Q8IWC1	MAP7 domain-containing protein 3	MAP7D3	-0.232441	0.269207	-0.396545	0.156331	-0.337084	0.0928721	-0.163495	0.342718	-0.105322	0.461562
Q15022	Polycomb protein SUZ12 (Chromatin precipitated E2F target 9 protein) (ChET 9 protein) (Joined to JAZF1 protein) (Suppressor of zeste 12 protein homolog)	SUZ12	-0.23229	0.22111	-0.328117	0.195796	-0.16639	0.268109	-0.0957494	0.582475	0.0661036	0.663379
Q15643	Thyroid receptor-interacting protein 11 (TR-interacting protein 11) (TRIP-11) (Clonal evolution-related gene on chromosome 14 protein) (Golgi-associated microtubule-binding protein 210) (GMAP-210) (Trip230)	TRIP11	-0.232205	0.233015	-0.156129	0.423964	-0.132907	0.465468	0.0769256	0.661428	0.0996122	0.49255
Q8NC51	Plasminogen activator inhibitor 1 RNA-binding protein (PAI1 RNA-binding protein 1) (PAI-RBP1) (SERPINE1 mRNA-binding protein 1)	SERBP1	-0.232144	0.17789	-0.159043	0.38692	-0.200183	0.203618	0.0720535	0.640021	0.0319959	0.811067
Q9NRY2	SOSS complex subunit C (INTS3- and NABP-interacting protein) (Sensor of single-strand DNA complex subunit C) (Sensor of ssDNA subunit C) (SOSS-C) (Single-stranded DNA-binding protein-interacting protein 1) (SSB-interacting protein 1) (hSSBIP1)	INIP	-0.231865	0.181563	-0.153589	0.662661	-0.0771463	0.663978	0.0785488	0.855966	0.154598	0.345829
Q92968	Peroxisomal membrane protein PEX13 (Peroxin-13)	PEX13	-0.231806	0.392526	-0.324539	0.420082	-0.271134	0.217386	-0.0922664	0.734395	-0.0397695	0.894373
Q9BZK7	F-box-like/WD repeat-containing protein TBL1XR1 (Nuclear receptor corepressor/HDAC3 complex subunit TBLR1) (TBL1-related protein 1) (Transducin beta-like 1X-related protein 1)	TBL1XR1	-0.231266	0.266999	-0.317828	0.148901	-0.270406	0.217386	-0.0865561	0.639438	-0.0389789	0.781445
Q9Y2X0	Mediator of RNA polymerase II transcription subunit 16 (Mediator complex subunit 16) (Thyroid hormone receptor-associated protein 5) (Thyroid hormone receptor-associated protein complex 95 kDa component) (Trap95) (Vitamin D3 receptor-interacting protein complex 92 kDa component) (DRIP92)	MED16	-0.231243	0.186645	-0.279762	0.284803	-0.0224096	0.885597	-0.0481256	0.87066	0.208673	0.165536
Q6PJG6	BRCA1-associated ATM activator 1 (BRCA1-associated protein required for ATM activation protein 1)	BRAT1	-0.23123	0.409987	-0.389888	0.274839	0.302469	0.181794	-0.159059	0.551606	0.533396	0.0788774
Q8NBP0	Tetratricopeptide repeat protein 13 (TPR repeat protein 13)	TTC13	-0.231075	0.469464	-0.132894	0.748037	-0.0232698	0.950468	0.0976108	0.797223	0.207893	0.44857
Q969L2	Protein MAL2	MAL2	-0.230594	0.30855	-0.26922	0.425548	-0.26142	0.272051	-0.0382094	0.943543	-0.0299647	0.862744
P25098	Beta-adrenergic receptor kinase 1 (Beta-ARK-1) (EC 2.7.11.15) (G-protein coupled receptor kinase 2)	GRK2	-0.230289	0.490498	-0.259722	0.672826	0.0889327	0.508299	-0.0296558	0.946967	0.319591	0.289766
Q9P2K3	REST corepressor 3	RCOR3	-0.230276	0.189966	-0.245193	0.371888	-0.132858	0.470076	-0.0154326	0.966502	0.0967371	0.528229
Q9NPF5	DNA methyltransferase 1-associated protein 1 (DNMAP1) (DNMT1-associated protein 1)	DMAP1	-0.230275	0.378065	-0.0907806	0.752363	-0.200915	0.273686	0.139592	0.476221	0.0290774	0.843598
Q96C36	Pyrroline-5-carboxylate reductase 2 (P5C reductase 2) (P5CR 2) (EC 1.5.1.2)	PYCR2	-0.23026	0.192157	-0.208686	0.3218	-0.501946	0.0575832	0.0221384	0.906649	-0.271387	0.0994457
P55036	26S proteasome non-ATPase regulatory subunit 4 (26S proteasome regulatory subunit RPN10) (26S proteasome regulatory subunit S5A) (Antisecretory factor 1) (AF) (ASF) (Multiubiquitin chain-binding protein)	PSMD4	-0.230255	0.24645	-0.183327	0.372754	0.0376849	0.811552	0.0466198	0.795076	0.267672	0.139868
Q96LL9	DnaJ homolog subfamily C member 30 (Williams-Beuren syndrome chromosomal region 18 protein)	DNAJC30	-0.230105	0.275929	-0.246742	0.411365	-0.3489	0.153734	-0.0172914	0.960183	-0.119217	0.466687
P62249	40S ribosomal protein S16 (Small ribosomal subunit protein uS9)	RPS16	-0.229845	0.185431	-0.347178	0.124413	-0.202557	0.201038	-0.116615	0.503518	0.0268933	0.829457
Q03518	Antigen peptide transporter 1 (APT1) (ATP-binding cassette sub-family B member 2) (Peptide supply factor 1) (Peptide transporter PSF1) (PSF-1) (Peptide transporter TAP1) (Peptide transporter involved in antigen processing 1) (Really interesting new gene 4 protein)	TAP1	-0.229418	0.263766	-0.225959	0.403242	-0.172699	0.368517	0.00336831	0.987782	0.0562844	0.631727
Q86TP1	Exopolyphosphatase PRUNE1 (EC 3.6.1.1) (Drosophila-related expressed sequence 17) (DRES-17) (DRES17) (HTcD37) (Protein prune homolog 1) (hPrune)	PRUNE1	-0.229382	0.47114	-0.0740006	0.861002	-0.0232698	0.950468	0.155749	0.664288	0.206643	0.451156
Q8N4S0	Coiled-coil domain-containing protein 82	CCDC82	-0.229382	0.47114	-0.0724828	0.863623	0.128293	0.672871	0.157044	0.661772	0.358396	0.255631
P08174	Complement decay-accelerating factor (CD antigen CD55)	CD55	-0.229378	0.190333	0.290652	0.208788	-0.264532	0.131585	0.520065	0.156419	-0.0350711	0.766425
Q5W0Z9	Palmitoyltransferase ZDHHC20 (EC 2.3.1.225) (Zinc finger DHHC domain-containing protein 20) (DHHC-20)	ZDHHC20	-0.2288	0.269047	-0.304134	0.302741	0.225181	0.161392	-0.075612	0.709121	0.454132	0.0939312
P51948	CDK-activating kinase assembly factor MAT1 (CDK7/cyclin-H assembly factor) (Cyclin-G1-interacting protein) (Menage a trois) (RING finger protein 66) (RING finger protein MAT1) (p35) (p36)	MNAT1	-0.228777	0.310007	-0.0973042	0.732183	-0.090457	0.66726	0.132193	0.695982	0.137987	0.571173
P83881	60S ribosomal protein L36a (60S ribosomal protein L44) (Cell growth-inhibiting gene 15 protein) (Cell migration-inducing gene 6 protein) (Large ribosomal subunit protein eL42)	RPL36A	-0.228769	0.190849	-0.234069	0.255695	-0.190005	0.222562	-0.00523219	0.981009	0.0395283	0.802167
P10619	Lysosomal protective protein (EC 3.4.16.5) (Carboxypeptidase C) (Carboxypeptidase L) (Cathepsin A) (Protective protein cathepsin A) (PPCA) (Protective protein for beta-galactosidase) [Cleaved into: Lysosomal protective protein 32 kDa chain; Lysosomal protective protein 20 kDa chain]	CTSA	-0.228691	0.299112	-0.0830047	0.778873	0.0122143	0.95	0.145471	0.468908	0.241193	0.18814
Q9NX62	Inositol monophosphatase 3 (IMP 3) (IMPase 3) (EC 3.1.3.25) (EC 3.1.3.7) (Golgi 3-prime phosphoadenosine 5-prime phosphate 3-prime phosphatase) (Golgi-resident PAP phosphatase) (gPAPP) (Inositol monophosphatase domain-containing protein 1) (Inositol-1(or 4)-monophosphatase 3) (Myo-inositol monophosphatase A3)	IMPAD1	-0.228593	0.207601	-0.268487	0.212469	-0.0398354	0.818198	-0.0402795	0.822019	0.188733	0.166763
Q7L2E3	Putative ATP-dependent RNA helicase DHX30 (EC 3.6.4.13) (DEAH box protein 30)	DHX30	-0.228167	0.241006	-0.124614	0.55745	-0.446534	0.0914264	0.103284	0.50925	-0.218583	0.145318
Q9Y6N7	Roundabout homolog 1 (Deleted in U twenty twenty) (H-Robo-1)	ROBO1	-0.227831	0.190014	0.121201	0.726189	0.0834445	0.716238	0.348944	0.315773	0.311493	0.154318
P07339	Cathepsin D (EC 3.4.23.5) [Cleaved into: Cathepsin D light chain; Cathepsin D heavy chain]	CTSD	-0.227651	0.192157	0.118039	0.568549	0.124873	0.380253	0.345409	0.193989	0.352278	0.0746217
P63272	Transcription elongation factor SPT4 (hSPT4) (DRB sensitivity-inducing factor 14 kDa subunit) (DSIF p14) (DRB sensitivity-inducing factor small subunit) (DSIF small subunit)	SUPT4H1	-0.227616	0.203146	-0.271461	0.242491	-0.151958	0.334333	-0.0426309	0.841582	0.0762527	0.578961
P35573	Glycogen debranching enzyme (Glycogen debrancher) [Includes: 4-alpha-glucanotransferase (EC 2.4.1.25) (Oligo-1,4-1,4-glucantransferase); Amylo-alpha-1,6-glucosidase (Amylo-1,6-glucosidase) (EC 3.2.1.33) (Dextrin 6-alpha-D-glucosidase)]	AGL	-0.227257	0.490021	-0.0719318	0.890815	-0.421794	0.107862	0.155333	0.556715	-0.194873	0.504865
Q96B36	Proline-rich AKT1 substrate 1 (40 kDa proline-rich AKT substrate)	AKT1S1	-0.226888	0.236876	-0.311317	0.259621	0.143744	0.417623	-0.0844584	0.686256	0.37011	0.0742065
Q9Y4K0	Lysyl oxidase homolog 2 (EC 1.4.3.13) (Lysyl oxidase-like protein 2) (Lysyl oxidase-related protein 2) (Lysyl oxidase-related protein WS9-14)	LOXL2	-0.226752	0.193463	1.23513	0.00818485	1.17324	0.0158954	1.4619	0.022747	1.40008	0.0195548
Q6KCM7	Calcium-binding mitochondrial carrier protein SCaMC-2 (Mitochondrial ATP-Mg/Pi carrier protein 3) (Mitochondrial Ca(2+)-dependent solute carrier protein 3) (Small calcium-binding mitochondrial carrier protein 2) (Solute carrier family 25 member 25)	SLC25A25	-0.226737	0.251514	-0.0998278	0.621577	-0.481633	0.160122	0.126975	0.547985	-0.254692	0.246414
Q9UBW7	Zinc finger MYM-type protein 2 (Fused in myeloproliferative disorders protein) (Rearranged in atypical myeloproliferative disorder protein) (Zinc finger protein 198)	ZMYM2	-0.226318	0.291357	-0.260814	0.24805	0.110423	0.524385	-0.0346329	0.876074	0.33631	0.0933616
O15235	28S ribosomal protein S12, mitochondrial (MRP-S12) (S12mt) (MT-RPS12) (Mitochondrial small ribosomal subunit protein uS12m)	MRPS12	-0.226004	0.47642	-0.195946	0.618988	-0.584241	0.15202	0.0313952	0.941746	-0.356606	0.256131
Q6ZMT4	Lysine-specific demethylase 7A (EC 1.14.11.-) (JmjC domain-containing histone demethylation protein 1D) (Lysine-specific demethylase 7)	KDM7A	-0.226004	0.47642	-0.281036	0.481587	-0.454032	0.208749	-0.0543923	0.893307	-0.153128	0.387753
Q8N1Q1	Carbonic anhydrase 13 (EC 4.2.1.1) (Carbonate dehydratase XIII) (Carbonic anhydrase XIII) (CA-XIII)	CA13	-0.226004	0.47642	0.0502789	0.863983	-0.0791245	0.692628	0.149259	0.68037	0.237564	0.397302
Q8N9M1	Uncharacterized protein C19orf47	C19orf47	-0.225944	0.482681	0.00899942	0.978548	-0.402043	0.120131	0.234436	0.418765	-0.17693	0.561301
P49770	Translation initiation factor eIF-2B subunit beta (S20I15) (S20III15) (eIF-2B GDP-GTP exchange factor subunit beta)	EIF2B2	-0.225897	0.221201	-0.189333	0.36952	-0.0963329	0.50266	0.0369249	0.867687	0.130181	0.413309
P40818	Ubiquitin carboxyl-terminal hydrolase 8 (EC 3.4.19.12) (Deubiquitinating enzyme 8) (Ubiquitin isopeptidase Y) (hUBPy) (Ubiquitin thioesterase 8) (Ubiquitin-specific-processing protease 8)	USP8	-0.22566	0.531459	-0.180627	0.454379	0.162325	0.408144	0.0449568	0.889974	0.388208	0.202128
P60520	Gamma-aminobutyric acid receptor-associated protein-like 2 (GABA(A) receptor-associated protein-like 2) (Ganglioside expression factor 2) (GEF-2) (General protein transport factor p16) (Golgi-associated ATPase enhancer of 16 kDa) (GATE-16) (MAP1 light chain 3-related protein)	GABARAPL2	-0.225402	0.221201	0.188545	0.391208	-0.0068821	0.975782	0.413722	0.257766	0.218258	0.378912
Q99417	c-Myc-binding protein (Associate of Myc 1) (AMY-1)	MYCBP	-0.225311	0.326704	-0.32427	0.22469	-0.42701	0.122984	-0.099768	0.536527	-0.201625	0.192156
P41227	N-alpha-acetyltransferase 10 (EC 2.3.1.255) (N-terminal acetyltransferase complex ARD1 subunit homolog A) (hARD1) (NatA catalytic subunit Naa10)	NAA10	-0.225184	0.204119	-0.343938	0.146433	-0.111535	0.433654	-0.119205	0.56311	0.113504	0.476006
Q8TAE8	Growth arrest and DNA damage-inducible proteins-interacting protein 1 (39S ribosomal protein L59, mitochondrial) (MRP-L59) (CKII beta-associating protein) (CR6-interacting factor 1) (CRIF1) (Mitochondrial large ribosomal subunit protein mL64) (Papillomavirus L2-interacting nuclear protein 1) (PLINP) (PLINP-1) (p53-responsive gene 6 protein)	GADD45GIP1	-0.225166	0.181563	-0.0656907	0.766062	-0.477898	0.0783808	0.158463	0.43865	-0.252738	0.197942
Q9UGJ1	Gamma-tubulin complex component 4 (GCP-4) (hGCP4) (Gamma-ring complex protein 76 kDa) (h76p) (hGrip76)	TUBGCP4	-0.225027	0.298028	-0.312073	0.160956	-0.313024	0.101814	-0.0864168	0.645285	-0.0868928	0.651377
Q9H6R4	Nucleolar protein 6 (Nucleolar RNA-associated protein) (Nrap)	NOL6	-0.224966	0.193962	0.0349975	0.880108	-0.394888	0.0839328	0.259998	0.295508	-0.169856	0.303725
Q15121	Astrocytic phosphoprotein PEA-15 (15 kDa phosphoprotein enriched in astrocytes) (Phosphoprotein enriched in diabetes) (PED)	PEA15	-0.224914	0.231589	-0.259651	0.379377	0.129828	0.42191	-0.0349723	0.906649	0.354463	0.143266
Q12802	A-kinase anchor protein 13 (AKAP-13) (AKAP-Lbc) (Breast cancer nuclear receptor-binding auxiliary protein) (Guanine nucleotide exchange factor Lbc) (Human thyroid-anchoring protein 31) (Lymphoid blast crisis oncogene) (LBC oncogene) (Non-oncogenic Rho GTPase-specific GTP exchange factor) (Protein kinase A-anchoring protein 13) (PRKA13) (p47)	AKAP13	-0.224854	0.190014	-0.232939	0.273033	0.106797	0.506773	-0.00862734	0.975705	0.330483	0.137121
Q04726	Transducin-like enhancer protein 3 (Enhancer of split groucho-like protein 3) (ESG3)	TLE3	-0.224705	0.290314	-0.533215	0.0954231	0.144854	0.301903	-0.309159	0.219877	0.369597	0.119425
Q9BXB4	Oxysterol-binding protein-related protein 11 (ORP-11) (OSBP-related protein 11)	OSBPL11	-0.22443	0.266085	-0.47142	0.143992	0.150548	0.34038	-0.246805	0.268005	0.375172	0.0751375
Q9NYU1	UDP-glucose:glycoprotein glucosyltransferase 2 (UGT2) (hUGT2) (EC 2.4.1.-) (UDP--Glc:glycoprotein glucosyltransferase 2) (UDP-glucose ceramide glucosyltransferase-like 1)	UGGT2	-0.224424	0.357069	-0.0366283	0.90422	0.0281947	0.896751	0.187732	0.417886	0.252797	0.215175
Q9P260	LisH domain and HEAT repeat-containing protein KIAA1468	KIAA1468	-0.224381	0.469505	0.0372004	0.884881	-0.0219369	0.898105	0.261238	0.423256	0.202783	0.389711
Q9H7Z3	Protein NRDE2 homolog	NRDE2	-0.224317	0.478069	0.197865	0.614951	-0.386468	0.257869	0.423309	0.3421	-0.161653	0.544975
O43291	Kunitz-type protease inhibitor 2 (Hepatocyte growth factor activator inhibitor type 2) (HAI-2) (Placental bikunin)	SPINT2	-0.223907	0.511596	-0.082474	0.746366	0.171957	0.321854	0.140546	0.56311	0.396533	0.341329
Q96PU8	Protein quaking (Hqk) (HqkI)	QKI	-0.223807	0.190333	0.0495193	0.802712	0.389547	0.0799634	0.273134	0.226194	0.613094	0.0541687
O15294	UDP-N-acetylglucosamine--peptide N-acetylglucosaminyltransferase 110 kDa subunit (EC 2.4.1.255) (O-GlcNAc transferase subunit p110) (O-linked N-acetylglucosamine transferase 110 kDa subunit) (OGT)	OGT	-0.223678	0.258639	0.037367	0.852177	-0.178687	0.260424	0.260488	0.291852	0.0451954	0.737187
Q9P246	Stromal interaction molecule 2	STIM2	-0.2233	0.747199	-0.76986	0.357054	-0.54487	0.329472	-0.546427	0.210374	-0.321838	0.147925
Q9H3Q1	Cdc42 effector protein 4 (Binder of Rho GTPases 4)	CDC42EP4	-0.223	0.190014	-0.139117	0.579815	0.0646043	0.704356	0.0835497	0.71737	0.28694	0.161226
O95363	Phenylalanine--tRNA ligase, mitochondrial (EC 6.1.1.20) (Phenylalanyl-tRNA synthetase) (PheRS)	FARS2	-0.222881	0.484479	-0.155361	0.547656	-0.47431	0.0969943	0.0681955	0.895318	-0.250977	0.321343
Q6P3X3	Tetratricopeptide repeat protein 27 (TPR repeat protein 27)	TTC27	-0.222789	0.188493	-0.266917	0.334743	-0.0569855	0.710889	-0.043899	0.879528	0.165445	0.218153
Q12962	Transcription initiation factor TFIID subunit 10 (STAF28) (Transcription initiation factor TFIID 30 kDa subunit) (TAF(II)30) (TAFII-30) (TAFII30)	TAF10	-0.222633	0.481224	-0.471929	0.288267	-0.910502	0.0906194	-0.249822	0.508546	-0.68966	0.119425
Q8IY22	C-Maf-inducing protein (c-Mip) (Truncated c-Maf-inducing protein) (Tc-Mip)	CMIP	-0.222633	0.481224	-0.397828	0.349022	-0.516636	0.177519	-0.174621	0.622458	-0.293359	0.319653
P55290	Cadherin-13 (Heart cadherin) (H-cadherin) (P105) (Truncated cadherin) (T-cad) (T-cadherin)	CDH13	-0.222621	0.292626	0.127467	0.500991	-0.035311	0.822675	0.350094	0.216118	0.187281	0.257507
Q04637	Eukaryotic translation initiation factor 4 gamma 1 (eIF-4-gamma 1) (eIF-4G 1) (eIF-4G1) (p220)	EIF4G1	-0.222428	0.193463	-0.388383	0.127851	-0.184076	0.214048	-0.166523	0.352188	0.0378292	0.755989
Q2M1P5	Kinesin-like protein KIF7	KIF7	-0.222383	0.266999	-0.348897	0.14442	-0.221395	0.180136	-0.127116	0.618663	0.00152971	0.99177
Q96CS2	HAUS augmin-like complex subunit 1 (Coiled-coil domain-containing protein 5) (Enhancer of invasion-cluster) (HEI-C)	HAUS1	-0.222089	0.452214	-0.208536	0.361377	0.142582	0.387043	0.0134607	0.982132	0.364177	0.13714
Q9H000	Probable E3 ubiquitin-protein ligase makorin-2 (EC 2.3.2.27) (RING finger protein 62) (RING-type E3 ubiquitin transferase makorin-2)	MKRN2	-0.221907	0.190014	-0.100088	0.585183	-0.205476	0.192141	0.121933	0.458037	0.0164653	0.906977
Q5SW96	Low density lipoprotein receptor adapter protein 1 (Autosomal recessive hypercholesterolemia protein)	LDLRAP1	-0.221839	0.48614	0.0758864	0.809832	0.198857	0.200946	0.297973	0.232428	0.420728	0.154083
Q12830	Nucleosome-remodeling factor subunit BPTF (Bromodomain and PHD finger-containing transcription factor) (Fetal Alz-50 clone 1 protein) (Fetal Alzheimer antigen)	BPTF	-0.22176	0.184777	-0.290109	0.172279	-0.165896	0.255471	-0.0684599	0.694584	0.0556641	0.656954
Q14344	Guanine nucleotide-binding protein subunit alpha-13 (G alpha-13) (G-protein subunit alpha-13)	GNA13	-0.220569	0.272021	0.011231	0.969628	-0.173304	0.27651	0.232118	0.269716	0.0468832	0.837031
O15031	Plexin-B2 (MM1)	PLXNB2	-0.220484	0.24803	-0.0382311	0.860104	0.20736	0.322548	0.182584	0.341326	0.428705	0.0825895
Q68CQ7	Glycosyltransferase 8 domain-containing protein 1 (EC 2.4.1.-)	GLT8D1	-0.220397	0.285665	-0.108198	0.696211	-0.281598	0.163854	0.111937	0.568212	-0.0618677	0.653291
Q99613	Eukaryotic translation initiation factor 3 subunit C (eIF3c) (Eukaryotic translation initiation factor 3 subunit 8) (eIF3 p110)	EIF3C	-0.220373	0.241089	-0.428898	0.098298	-0.240165	0.151482	-0.208313	0.271052	-0.0191818	0.889614
Q9BSV6	tRNA-splicing endonuclease subunit Sen34 (EC 4.6.1.16) (Leukocyte receptor cluster member 5) (tRNA-intron endonuclease Sen34) (HsSen34)	TSEN34	-0.220359	0.306362	-0.229776	0.526246	0.21134	0.22922	-0.00935207	0.979524	0.431007	0.0696163
Q8IXH7	Negative elongation factor C/D (NELF-C/D) (TH1-like protein)	NELFCD	-0.220355	0.192157	-0.0616812	0.766062	-0.12012	0.488724	0.158917	0.404536	0.0999882	0.476815
P35250	Replication factor C subunit 2 (Activator 1 40 kDa subunit) (A1 40 kDa subunit) (Activator 1 subunit 2) (Replication factor C 40 kDa subunit) (RF-C 40 kDa subunit) (RFC40)	RFC2	-0.220142	0.234012	-0.295161	0.169701	-0.171773	0.360183	-0.0749719	0.678241	0.0481694	0.727872
O60244	Mediator of RNA polymerase II transcription subunit 14 (Activator-recruited cofactor 150 kDa component) (ARC150) (Cofactor required for Sp1 transcriptional activation subunit 2) (CRSP complex subunit 2) (Mediator complex subunit 14) (RGR1 homolog) (hRGR1) (Thyroid hormone receptor-associated protein complex 170 kDa component) (Trap170) (Transcriptional coactivator CRSP150) (Vitamin D3 receptor-in…	MED14	-0.220036	0.260571	-0.275586	0.260332	0.0115192	0.94903	-0.0550314	0.744316	0.231335	0.151553
Q9UMS4	Pre-mRNA-processing factor 19 (EC 2.3.2.27) (Nuclear matrix protein 200) (PRP19/PSO4 homolog) (hPso4) (RING-type E3 ubiquitin transferase PRP19) (Senescence evasion factor)	PRPF19	-0.219797	0.19283	-0.0979876	0.590487	-0.130486	0.378494	0.121785	0.462461	0.0900335	0.515998
Q8IWS0	PHD finger protein 6 (PHD-like zinc finger protein)	PHF6	-0.219787	0.354933	-0.239867	0.274521	-0.167131	0.557821	-0.0193405	0.936409	0.0526088	0.736354
P49458	Signal recognition particle 9 kDa protein (SRP9)	SRP9	-0.21933	0.184777	-0.0918851	0.634937	-0.0107103	0.953824	0.127217	0.468908	0.208589	0.156887
Q53H82	Endoribonuclease LACTB2 (EC 3.1.27.-) (Beta-lactamase-like protein 2)	LACTB2	-0.219316	0.310236	-0.206112	0.426157	0.153771	0.307327	0.0133742	0.945199	0.373411	0.0848402
Q12974	Protein tyrosine phosphatase type IVA 2 (EC 3.1.3.48) (HU-PP-1) (OV-1) (PTP(CAAXII)) (Protein-tyrosine phosphatase 4a2) (Protein-tyrosine phosphatase of regenerating liver 2) (PRL-2)	PTP4A2	-0.21927	0.48595	0.599318	0.212995	0.680774	0.126062	0.819668	0.225173	0.900722	0.0878906
Q13107	Ubiquitin carboxyl-terminal hydrolase 4 (EC 3.4.19.12) (Deubiquitinating enzyme 4) (Ubiquitin thioesterase 4) (Ubiquitin-specific-processing protease 4) (Ubiquitous nuclear protein homolog)	USP4	-0.21927	0.48595	-0.305788	0.444127	-0.300448	0.346643	-0.086201	0.821615	-0.0816138	0.761816
Q16594	Transcription initiation factor TFIID subunit 9 (RNA polymerase II TBP-associated factor subunit G) (STAF31/32) (Transcription initiation factor TFIID 31 kDa subunit) (TAFII-31) (TAFII31) (Transcription initiation factor TFIID 32 kDa subunit) (TAFII-32) (TAFII32)	TAF9	-0.219227	0.241089	-0.0970937	0.597103	-0.131877	0.385335	0.121927	0.49066	0.0866773	0.587529
P30533	Alpha-2-macroglobulin receptor-associated protein (Alpha-2-MRAP) (Low density lipoprotein receptor-related protein-associated protein 1) (RAP)	LRPAP1	-0.218757	0.201395	-0.174154	0.351622	-0.233686	0.156199	0.0446624	0.789743	-0.0148925	0.906204
Q9Y223	Bifunctional UDP-N-acetylglucosamine 2-epimerase/N-acetylmannosamine kinase (UDP-GlcNAc-2-epimerase/ManAc kinase) [Includes: UDP-N-acetylglucosamine 2-epimerase (hydrolyzing) (EC 3.2.1.183) (UDP-GlcNAc-2-epimerase) (Uridine diphosphate-N-acetylglucosamine-2-epimerase); N-acetylmannosamine kinase (EC 2.7.1.60) (ManAc kinase)]	GNE	-0.218703	0.269207	-0.240157	0.281238	0.187963	0.354287	-0.0214955	0.906649	0.40726	0.0718569
Q6IAA8	Ragulator complex protein LAMTOR1 (Late endosomal/lysosomal adaptor and MAPK and MTOR activator 1) (Lipid raft adaptor protein p18) (Protein associated with DRMs and endosomes) (p27Kip1-releasing factor from RhoA) (p27RF-Rho)	LAMTOR1	-0.218197	0.185431	-0.0792187	0.670426	-0.0498374	0.736719	0.138646	0.408653	0.16844	0.219268
Q3MHD2	Protein LSM12 homolog	LSM12	-0.218115	0.241089	-0.385324	0.130611	-0.209514	0.182038	-0.167128	0.462461	0.00820203	0.959168
P35354	Prostaglandin G/H synthase 2 (EC 1.14.99.1) (Cyclooxygenase-2) (COX-2) (PHS II) (Prostaglandin H2 synthase 2) (PGH synthase 2) (PGHS-2) (Prostaglandin-endoperoxide synthase 2)	PTGS2	-0.217826	0.205512	0.185506	0.379377	-0.331227	0.122984	0.403112	0.193989	-0.113436	0.556578
Q14699	Raftlin (Cell migration-inducing gene 2 protein) (Raft-linking protein)	RFTN1	-0.217732	0.285234	-0.132237	0.597215	-0.14453	0.456236	0.0866111	0.699957	0.0732351	0.685404
Q15651	High mobility group nucleosome-binding domain-containing protein 3 (Thyroid receptor-interacting protein 7) (TR-interacting protein 7) (TRIP-7)	HMGN3	-0.217636	0.220556	-0.0432069	0.8362	-0.110608	0.506608	0.174766	0.318034	0.108144	0.456234
Q9Y399	28S ribosomal protein S2, mitochondrial (MRP-S2) (S2mt) (Mitochondrial small ribosomal subunit protein uS2m)	MRPS2	-0.21761	0.367498	-0.227541	0.380672	-0.535508	0.0723378	-0.00964686	0.96807	-0.317746	0.108763
Q9NR30	Nucleolar RNA helicase 2 (EC 3.6.4.13) (DEAD box protein 21) (Gu-alpha) (Nucleolar RNA helicase Gu) (Nucleolar RNA helicase II) (RH II/Gu)	DDX21	-0.217285	0.192157	-0.181568	0.351763	-0.449807	0.0734948	0.0361151	0.835898	-0.23302	0.14724
Q16513	Serine/threonine-protein kinase N2 (EC 2.7.11.13) (PKN gamma) (Protein kinase C-like 2) (Protein-kinase C-related kinase 2)	PKN2	-0.21671	0.24803	-0.261795	0.212545	-0.00673536	0.971292	-0.0442095	0.802856	0.210582	0.144129
Q9H0B6	Kinesin light chain 2 (KLC 2)	KLC2	-0.216655	0.205512	-0.235738	0.298113	0.00618304	0.974379	-0.0193793	0.937017	0.222377	0.141109
P56589	Peroxisomal biogenesis factor 3 (Peroxin-3) (Peroxisomal assembly protein PEX3)	PEX3	-0.216546	0.239957	0.161517	0.610809	-0.0691208	0.810465	0.378141	0.371238	0.147471	0.605648
P61011	Signal recognition particle 54 kDa protein (SRP54)	SRP54	-0.216512	0.234681	-0.278513	0.187345	0.0446166	0.759538	-0.0611033	0.770072	0.261681	0.176093
O43181	NADH dehydrogenase [ubiquinone] iron-sulfur protein 4, mitochondrial (Complex I-18 kDa) (CI-18 kDa) (Complex I-AQDQ) (CI-AQDQ) (NADH-ubiquinone oxidoreductase 18 kDa subunit)	NDUFS4	-0.216502	0.374545	-0.0306689	0.911592	-0.134478	0.463967	0.185122	0.564454	0.0813158	0.69461
Q92922	SWI/SNF complex subunit SMARCC1 (BRG1-associated factor 155) (BAF155) (SWI/SNF complex 155 kDa subunit) (SWI/SNF-related matrix-associated actin-dependent regulator of chromatin subfamily C member 1)	SMARCC1	-0.215837	0.195984	-0.387853	0.160109	-0.257981	0.182512	-0.171303	0.422018	-0.0418694	0.763929
Q9Y5Q8	General transcription factor 3C polypeptide 5 (TF3C-epsilon) (Transcription factor IIIC 63 kDa subunit) (TFIIIC 63 kDa subunit) (TFIIIC63) (Transcription factor IIIC subunit epsilon)	GTF3C5	-0.215837	0.195984	-0.201959	0.353059	-0.156326	0.315511	0.0139685	0.950605	0.0595246	0.666318
O00115	Deoxyribonuclease-2-alpha (EC 3.1.22.1) (Acid DNase) (Deoxyribonuclease II alpha) (DNase II alpha) (Lysosomal DNase II) (R31240_2)	DNASE2	-0.215635	0.242739	-0.210585	0.270923	0.0397303	0.79375	0.00481109	0.983796	0.255578	0.126713
Q14978	Nucleolar and coiled-body phosphoprotein 1 (140 kDa nucleolar phosphoprotein) (Nopp140) (Hepatitis C virus NS5A-transactivated protein 13) (HCV NS5A-transactivated protein 13) (Nucleolar 130 kDa protein) (Nucleolar phosphoprotein p130)	NOLC1	-0.214388	0.19302	-0.191116	0.328914	-0.440835	0.0724822	0.0235771	0.902093	-0.226127	0.151553
A1L188	NADH dehydrogenase [ubiquinone] 1 alpha subcomplex assembly factor 8	NDUFAF8	-0.21424	0.49249	0.0129262	0.978439	-0.195946	0.51509	0.227741	0.538125	0.0200577	0.940189
Q8IV63	Inactive serine/threonine-protein kinase VRK3 (Serine/threonine-protein pseudokinase VRK3) (Vaccinia-related kinase 3)	VRK3	-0.21424	0.49249	-0.384584	0.361197	-0.120294	0.691397	-0.169745	0.633726	0.0949116	0.725024
Q96P53	WD repeat and FYVE domain-containing protein 2 (Propeller-FYVE protein) (Prof) (WD40- and FYVE domain-containing protein 2) (Zinc finger FYVE domain-containing protein 22)	WDFY2	-0.21424	0.49249	-0.28279	0.479068	0.0186342	0.958763	-0.0694519	0.863205	0.232661	0.404991
Q9UKI8	Serine/threonine-protein kinase tousled-like 1 (EC 2.7.11.1) (PKU-beta) (Tousled-like kinase 1)	TLK1	-0.21424	0.49249	-0.325539	0.422734	-0.231075	0.447186	-0.110916	0.765591	-0.0174171	0.947623
P27816	Microtubule-associated protein 4 (MAP-4)	MAP4	-0.214204	0.221988	-0.273054	0.216317	-0.0303706	0.842864	-0.0591045	0.710094	0.183386	0.25952
Q9NRX5	Serine incorporator 1 (Tumor differentially expressed protein 1-like) (Tumor differentially expressed protein 2)	SERINC1	-0.213949	0.273279	0.895552	0.0300588	0.189271	0.230624	1.10949	0.022747	0.403081	0.074219
Q86U44	N6-adenosine-methyltransferase catalytic subunit (EC 2.1.1.62) (Methyltransferase-like protein 3) (hMETTL3) (N6-adenosine-methyltransferase 70 kDa subunit) (MT-A70)	METTL3	-0.213671	0.446025	-0.320933	0.357357	-0.0236606	0.909501	-0.10707	0.740318	0.189609	0.344021
P62854	40S ribosomal protein S26 (Small ribosomal subunit protein eS26)	RPS26	-0.213577	0.255368	-0.218734	0.334356	-0.184754	0.255466	-0.005579	0.977853	0.0287217	0.826922
P78345	Ribonuclease P protein subunit p38 (RNaseP protein p38) (EC 3.1.26.5)	RPP38	-0.213482	0.269551	-0.240922	0.53976	-0.101849	0.475588	-0.0279151	0.967271	0.111356	0.537763
Q12789	General transcription factor 3C polypeptide 1 (TF3C-alpha) (TFIIIC box B-binding subunit) (Transcription factor IIIC 220 kDa subunit) (TFIIIC 220 kDa subunit) (TFIIIC220) (Transcription factor IIIC subunit alpha)	GTF3C1	-0.212956	0.241089	-0.170177	0.403434	-0.0444835	0.782601	0.0430956	0.793274	0.168488	0.211503
Q5VTU8	ATP synthase subunit epsilon-like protein, mitochondrial	ATP5EP2	-0.212568	0.494942	-0.142417	0.727227	-0.195946	0.51509	0.0703893	0.860631	0.0172093	0.947921
Q99608	Necdin	NDN	-0.212568	0.494942	-0.405451	0.342405	0.0328061	0.924468	-0.192645	0.588361	0.244887	0.387224
O15042	U2 snRNP-associated SURP motif-containing protein (140 kDa Ser/Arg-rich domain protein) (U2-associated protein SR140)	U2SURP	-0.212368	0.192157	-0.193669	0.333457	-0.137098	0.339518	0.0188197	0.924046	0.0756255	0.514319
Q8WXD5	Gem-associated protein 6 (Gemin-6) (SIP2)	GEMIN6	-0.212028	0.296191	-0.102503	0.685983	-0.254785	0.223898	0.110773	0.62709	-0.0417831	0.800894
O15530	3-phosphoinositide-dependent protein kinase 1 (hPDK1) (EC 2.7.11.1)	PDPK1	-0.211826	0.305964	0.0924613	0.790571	-0.100075	0.7918	0.304736	0.346465	0.112984	0.784609
O75150	E3 ubiquitin-protein ligase BRE1B (BRE1-B) (EC 2.3.2.27) (95 kDa retinoblastoma-associated protein) (RBP95) (RING finger protein 40) (RING-type E3 ubiquitin transferase BRE1B)	RNF40	-0.211773	0.192157	-0.20435	0.28021	-0.159096	0.311612	0.00733222	0.972982	0.0528248	0.723468
Q9UJX4	Anaphase-promoting complex subunit 5 (APC5) (Cyclosome subunit 5)	ANAPC5	-0.211689	0.260544	-0.263682	0.209058	0.0514276	0.719245	-0.0519256	0.802609	0.26335	0.120675
O95235	Kinesin-like protein KIF20A (GG10_2) (Mitotic kinesin-like protein 2) (MKlp2) (Rab6-interacting kinesin-like protein) (Rabkinesin-6)	KIF20A	-0.211002	0.205339	-0.490755	0.0622636	-0.187475	0.250541	-0.279441	0.219662	0.0239835	0.853994
P49840	Glycogen synthase kinase-3 alpha (GSK-3 alpha) (EC 2.7.11.26) (Serine/threonine-protein kinase GSK3A) (EC 2.7.11.1)	GSK3A	-0.210949	0.211731	-0.283087	0.235901	0.202054	0.275077	-0.0732175	0.709121	0.413023	0.0740688
Q9P2W9	Syntaxin-18 (Cell growth-inhibiting gene 9 protein)	STX18	-0.210928	0.190014	-0.337641	0.165964	-0.309696	0.107862	-0.127833	0.539133	-0.0991231	0.452945
O75762	Transient receptor potential cation channel subfamily A member 1 (Ankyrin-like with transmembrane domains protein 1) (Transformation-sensitive protein p120)	TRPA1	-0.210897	0.497652	-0.375197	0.371028	-0.118727	0.695041	-0.164884	0.645285	0.0908534	0.736634
Q96N64	PWWP domain-containing protein 2A	PWWP2A	-0.210897	0.497652	-0.41889	0.332673	-0.268817	0.388665	-0.209228	0.562719	-0.0573917	0.832723
Q9H7R5	Zinc finger protein 665 (Zinc finger protein 160-like)	ZNF665	-0.210897	0.497652	-0.121863	0.773588	0.225275	0.456476	0.0881416	0.817783	0.436162	0.19834
Q9NS87	Kinesin-like protein KIF15 (Kinesin-like protein 2) (hKLP2) (Kinesin-like protein 7) (Serologically defined breast cancer antigen NY-BR-62)	KIF15	-0.210874	0.202525	-0.30328	0.180393	-0.0510804	0.741862	-0.0930825	0.627613	0.158723	0.255153
Q14997	Proteasome activator complex subunit 4 (Proteasome activator PA200)	PSME4	-0.210621	0.31216	-0.331898	0.248364	-0.155925	0.483365	-0.122082	0.568212	0.0547939	0.762942
Q6UVK1	Chondroitin sulfate proteoglycan 4 (Chondroitin sulfate proteoglycan NG2) (Melanoma chondroitin sulfate proteoglycan) (Melanoma-associated chondroitin sulfate proteoglycan)	CSPG4	-0.210538	0.449337	-0.0896787	0.827584	0.180046	0.527828	0.120172	0.522725	0.390071	0.233411
Q8N4V1	Membrane magnesium transporter 1 (ER membrane protein complex subunit 5) (Transmembrane protein 32)	MMGT1	-0.210449	0.259926	-0.0529025	0.889597	-0.137371	0.656614	0.157979	0.643568	0.0732325	0.773531
Q9Y4W2	Ribosomal biogenesis protein LAS1L (Protein LAS1 homolog)	LAS1L	-0.210303	0.210972	-0.175768	0.409683	-0.0684399	0.662943	0.0345657	0.859425	0.142069	0.265911
P84098	60S ribosomal protein L19 (Large ribosomal subunit protein eL19)	RPL19	-0.210095	0.288786	-0.182235	0.384508	-0.120847	0.400461	0.027709	0.896376	0.0898929	0.51157
Q96H55	Unconventional myosin-XIX (Myosin head domain-containing protein 1)	MYO19	-0.210067	0.328654	-0.0371765	0.897543	-0.296899	0.176994	0.173671	0.444519	-0.0864059	0.621785
Q969M3	Protein YIPF5 (Five-pass transmembrane protein localizing in the Golgi apparatus and the endoplasmic reticulum 5) (Smooth muscle cell-associated protein 5) (SMAP-5) (YIP1 family member 5) (YPT-interacting protein 1 A)	YIPF5	-0.210024	0.268749	0.144702	0.439846	0.0626744	0.707308	0.3541	0.211054	0.272441	0.0982327
Q9Y5K8	V-type proton ATPase subunit D (V-ATPase subunit D) (V-ATPase 28 kDa accessory protein) (Vacuolar proton pump subunit D)	ATP6V1D	-0.209769	0.282581	-0.256069	0.387266	0.148586	0.320098	-0.0461033	0.87651	0.357887	0.103096
Q86XK2	F-box only protein 11 (Protein arginine N-methyltransferase 9) (Vitiligo-associated protein 1) (VIT-1)	FBXO11	-0.209453	0.529126	-0.486848	0.315942	-0.12579	0.681398	-0.277703	0.337363	0.0840617	0.599058
Q13573	SNW domain-containing protein 1 (Nuclear protein SkiP) (Nuclear receptor coactivator NCoA-62) (Ski-interacting protein)	SNW1	-0.209364	0.224247	-0.0963931	0.597483	-0.0615153	0.683123	0.112352	0.555676	0.147597	0.351126
P26373	60S ribosomal protein L13 (Breast basic conserved protein 1) (Large ribosomal subunit protein eL13)	RPL13	-0.209251	0.191755	-0.0563888	0.793337	-0.168733	0.272862	0.152513	0.419882	0.0403	0.762021
P60604	Ubiquitin-conjugating enzyme E2 G2 (EC 2.3.2.23) (E2 ubiquitin-conjugating enzyme G2) (Ubiquitin carrier protein G2) (Ubiquitin-protein ligase G2)	UBE2G2	-0.209228	0.500706	-0.475936	0.285748	-0.148801	0.621341	-0.265345	0.489024	0.0607392	0.82269
Q9Y3R0	Glutamate receptor-interacting protein 1 (GRIP-1)	GRIP1	-0.209228	0.500706	-0.327348	0.421501	-0.456009	0.20781	-0.118727	0.745199	-0.248108	0.382913
Q8IV50	LysM and putative peptidoglycan-binding domain-containing protein 2	LYSMD2	-0.209021	0.363697	-0.0564994	0.849126	-0.0699485	0.712088	0.151788	0.664288	0.138569	0.510073
P11142	Heat shock cognate 71 kDa protein (Heat shock 70 kDa protein 8) (Lipopolysaccharide-associated protein 1) (LAP-1) (LPS-associated protein 1)	HSPA8	-0.208991	0.251514	-0.555187	0.0583134	-0.202895	0.22157	-0.346747	0.219508	0.00570568	0.95952
Q8NEM2	SHC SH2 domain-binding protein 1	SHCBP1	-0.208696	0.206653	-0.650427	0.0393052	-0.420806	0.126797	-0.44139	0.144543	-0.212167	0.26833
Q14653	Interferon regulatory factor 3 (IRF-3)	IRF3	-0.208453	0.235085	-0.104033	0.743344	0.311654	0.116523	0.10514	0.723871	0.520313	0.0769903
P50281	Matrix metalloproteinase-14 (MMP-14) (EC 3.4.24.80) (MMP-X1) (Membrane-type matrix metalloproteinase 1) (MT-MMP 1) (MTMMP1) (Membrane-type-1 matrix metalloproteinase) (MT1-MMP) (MT1MMP)	MMP14	-0.208208	0.207601	-0.246376	0.227006	0.0211882	0.917148	-0.0380524	0.820268	0.229256	0.255871
Q9Y6I9	Testis-expressed protein 264 (Putative secreted protein Zsig11)	TEX264	-0.208207	0.325067	-0.0915883	0.644823	-0.175705	0.372836	0.116898	0.713919	0.0331586	0.912514
P30050	60S ribosomal protein L12 (Large ribosomal subunit protein uL11)	RPL12	-0.208002	0.197325	-0.169338	0.386678	-0.143707	0.31538	0.0388493	0.840913	0.06404	0.585399
P62266	40S ribosomal protein S23 (Small ribosomal subunit protein uS12)	RPS23	-0.207836	0.221201	-0.363788	0.13049	-0.221134	0.162594	-0.156137	0.360208	-0.0126839	0.923602
Q9BYJ9	YTH domain-containing family protein 1 (Dermatomyositis associated with cancer putative autoantigen 1) (DACA-1)	YTHDF1	-0.207582	0.207601	-0.343786	0.146433	-0.133507	0.335549	-0.136283	0.418765	0.073705	0.547145
Q9P215	Pogo transposable element with KRAB domain	POGK	-0.207565	0.311221	-0.482589	0.134729	-0.23277	0.249372	-0.275803	0.294287	-0.0248912	0.887016
Q8IYB7	DIS3-like exonuclease 2 (hDIS3L2) (EC 3.1.13.-)	DIS3L2	-0.207561	0.503633	-0.106249	0.804192	0.0731347	0.818198	0.102994	0.785612	0.282143	0.333766
Q02878	60S ribosomal protein L6 (Large ribosomal subunit protein eL6) (Neoplasm-related protein C140) (Tax-responsive enhancer element-binding protein 107) (TaxREB107)	RPL6	-0.20749	0.261731	-0.294478	0.186074	-0.185678	0.210842	-0.0863041	0.579465	0.0216783	0.897042
Q92542	Nicastrin	NCSTN	-0.207289	0.221201	0.0484947	0.807046	0.0807943	0.573513	0.255926	0.251896	0.288029	0.133039
O95273	Cyclin-D1-binding protein 1 (Grap2 and cyclin-D-interacting protein) (Human homolog of Maid)	CCNDBP1	-0.207264	0.407778	-0.393805	0.345104	-0.082625	0.710889	-0.185682	0.539133	0.124546	0.351637
Q96AG3	Solute carrier family 25 member 46	SLC25A46	-0.207076	0.382113	0.0754884	0.783516	-0.327812	0.17693	0.281632	0.306062	-0.121437	0.456796
Q9BU76	Multiple myeloma tumor-associated protein 2 (hMMTAG2)	MMTAG2	-0.206486	0.290664	-0.0977669	0.589975	-0.162199	0.431518	0.108906	0.620284	0.0438623	0.771729
Q9Y6N5	Sulfide:quinone oxidoreductase, mitochondrial (SQOR) (EC 1.8.5.-) (Sulfide dehydrogenase-like) (Sulfide quinone oxidoreductase)	SQOR	-0.206327	0.307722	0.00558898	0.981116	-0.183525	0.275045	0.211935	0.395958	0.0224933	0.860945
O75182	Paired amphipathic helix protein Sin3b (Histone deacetylase complex subunit Sin3b) (Transcriptional corepressor Sin3b)	SIN3B	-0.205896	0.507425	-0.172994	0.664797	-0.117161	0.698489	0.0342157	0.93614	0.0894982	0.740335
Q96GX2	Ataxin-7-like protein 3B	ATXN7L3B	-0.205896	0.507425	-0.0831412	0.847058	0.0565835	0.862688	0.121679	0.740318	0.261832	0.35963
Q9UNF1	Melanoma-associated antigen D2 (11B6) (Breast cancer-associated gene 1 protein) (BCG-1) (Hepatocellular carcinoma-associated protein JCL-1) (MAGE-D2 antigen)	MAGED2	-0.205738	0.233772	-0.365079	0.217404	0.156376	0.3384	-0.159261	0.491494	0.362423	0.074219
P0DPB6	DNA-directed RNA polymerases I and III subunit RPAC2 (RNA polymerases I and III subunit AC2) (AC19) (DNA-directed RNA polymerase I subunit D) (RNA polymerase I 16 kDa subunit) (RPA16) (RPC16) (hRPA19)	POLR1D	-0.205659	0.340355	-0.536574	0.0655825	-0.278123	0.120131	-0.330454	0.371603	-0.0719405	0.730598
Q9NWS8	Required for meiotic nuclear division protein 1 homolog	RMND1	-0.205658	0.284554	-0.184397	0.417648	-0.242654	0.161379	0.0211843	0.92814	-0.0369682	0.783242
P61916	NPC intracellular cholesterol transporter 2 (Epididymal secretory protein E1) (Human epididymis-specific protein 1) (He1) (Niemann-Pick disease type C2 protein)	NPC2	-0.205474	0.195984	-0.136226	0.452334	-0.0998763	0.476728	0.0687841	0.678241	0.105199	0.40188
Q13308	Inactive tyrosine-protein kinase 7 (Colon carcinoma kinase 4) (CCK-4) (Protein-tyrosine kinase 7) (Pseudo tyrosine kinase receptor 7) (Tyrosine-protein kinase-like 7)	PTK7	-0.205227	0.227679	-0.10525	0.590492	-0.0618519	0.68555	0.100131	0.619176	0.142964	0.255871
Q6PJT7	Zinc finger CCCH domain-containing protein 14 (Mammalian suppressor of tau pathology-2) (MSUT-2) (Renal carcinoma antigen NY-REN-37)	ZC3H14	-0.204886	0.243558	-0.225263	0.258822	-0.208709	0.18038	-0.0208824	0.91202	-0.0041032	0.977301
Q8IWZ3	Ankyrin repeat and KH domain-containing protein 1 (HIV-1 Vpr-binding ankyrin repeat protein) (Multiple ankyrin repeats single KH domain) (hMASK)	ANKHD1	-0.20478	0.221201	-0.174833	0.351622	-0.00157146	0.99322	0.0305896	0.864637	0.202952	0.156072
Q14839	Chromodomain-helicase-DNA-binding protein 4 (CHD-4) (EC 3.6.4.12) (ATP-dependent helicase CHD4) (Mi-2 autoantigen 218 kDa protein) (Mi2-beta)	CHD4	-0.204567	0.247649	-0.320664	0.172076	-0.129221	0.347014	-0.115985	0.537448	0.0755627	0.585399
Q70J99	Protein unc-13 homolog D (Munc13-4)	UNC13D	-0.204435	0.251918	-0.432464	0.11152	0.356693	0.103834	-0.227834	0.37085	0.561144	0.0751375
Q7Z478	ATP-dependent RNA helicase DHX29 (EC 3.6.4.13) (DEAH box protein 29) (Nucleic acid helicase DDXx)	DHX29	-0.204333	0.205512	-0.187804	0.322971	-0.0204696	0.898282	0.0165528	0.933905	0.183781	0.171964
Q86Y82	Syntaxin-12	STX12	-0.204315	0.205512	0.00677937	0.978548	-0.177714	0.308318	0.21068	0.306062	0.0259789	0.862744
Q5FWF5	N-acetyltransferase ESCO1 (EC 2.3.1.-) (CTF7 homolog 1) (Establishment factor-like protein 1) (EFO1p) (hEFO1) (Establishment of cohesion 1 homolog 1) (ECO1 homolog 1) (ESO1 homolog 1)	ESCO1	-0.204233	0.509585	-0.277534	0.488007	-0.351074	0.288384	-0.0724828	0.855966	-0.145605	0.585399
Q9UER7	Death domain-associated protein 6 (Daxx) (hDaxx) (ETS1-associated protein 1) (EAP1) (Fas death domain-associated protein)	DAXX	-0.204199	0.211731	0.0349607	0.86093	0.125024	0.540728	0.238741	0.277626	0.329116	0.200201
Q15599	Na(+)/H(+) exchange regulatory cofactor NHE-RF2 (NHERF-2) (NHE3 kinase A regulatory protein E3KARP) (SRY-interacting protein 1) (SIP-1) (Sodium-hydrogen exchanger regulatory factor 2) (Solute carrier family 9 isoform A3 regulatory factor 2) (Tyrosine kinase activator protein 1) (TKA-1)	SLC9A3R2	-0.204121	0.241089	-0.233615	0.267283	-0.0231504	0.926676	-0.0293427	0.904096	0.181064	0.355768
Q9BSR8	Protein YIPF4 (YIP1 family member 4)	YIPF4	-0.203813	0.409325	-0.0692324	0.746366	-0.361876	0.0969943	0.134395	0.538023	-0.15817	0.421403
Q9NSI2	Protein FAM207A	FAM207A	-0.203643	0.323145	-0.15719	0.55822	-0.0685337	0.72465	0.0458053	0.816071	0.134952	0.395536
Q9Y285	Phenylalanine--tRNA ligase alpha subunit (EC 6.1.1.20) (CML33) (Phenylalanyl-tRNA synthetase alpha subunit) (PheRS)	FARSA	-0.203451	0.21003	-0.141931	0.43422	-0.131801	0.362033	0.0613114	0.709121	0.0710422	0.540414
Q96S59	Ran-binding protein 9 (RanBP9) (BPM-L) (BPM90) (Ran-binding protein M) (RanBPM) (RanBP7)	RANBP9	-0.203207	0.292368	-0.255151	0.20943	-0.0452963	0.761081	-0.052357	0.792206	0.157462	0.256146
Q8NDD1	Uncharacterized protein C1orf131	C1orf131	-0.203142	0.48411	0.0309908	0.92389	-0.133108	0.377217	0.234368	0.383871	0.0700492	0.823923
Q5J8M3	ER membrane protein complex subunit 4 (Cell proliferation-inducing gene 17 protein) (Transmembrane protein 85)	EMC4	-0.203023	0.236876	0.00453377	0.988254	-0.274435	0.136798	0.207387	0.483955	-0.071845	0.611638
O14976	Cyclin-G-associated kinase (EC 2.7.11.1)	GAK	-0.202559	0.361218	-0.430193	0.148985	-0.252984	0.301954	-0.228354	0.248817	-0.0497784	0.877484
O95696	Bromodomain-containing protein 1 (BR140-like protein) (Bromodomain and PHD finger-containing protein 2)	BRD1	-0.202522	0.489791	-0.0129809	0.956259	0.0658495	0.694592	0.189802	0.679562	0.268919	0.440803
Q86YH6	Decaprenyl-diphosphate synthase subunit 2 (EC 2.5.1.91) (All-trans-decaprenyl-diphosphate synthase subunit 2) (Candidate tumor suppressor protein) (Decaprenyl pyrophosphate synthase subunit 2)	PDSS2	-0.202478	0.457785	-0.246271	0.427243	-0.345454	0.287886	-0.0429022	0.943613	-0.142828	0.434995
O14745	Na(+)/H(+) exchange regulatory cofactor NHE-RF1 (NHERF-1) (Ezrin-radixin-moesin-binding phosphoprotein 50) (EBP50) (Regulatory cofactor of Na(+)/H(+) exchanger) (Sodium-hydrogen exchanger regulatory factor 1) (Solute carrier family 9 isoform A3 regulatory factor 1)	SLC9A3R1	-0.202463	0.251456	-0.219744	0.274717	0.080272	0.558513	-0.0174551	0.929883	0.28204	0.133026
Q92841	Probable ATP-dependent RNA helicase DDX17 (EC 3.6.4.13) (DEAD box protein 17) (DEAD box protein p72) (DEAD box protein p82) (RNA-dependent helicase p72)	DDX17	-0.202227	0.201395	0.0553022	0.790294	-0.197508	0.194997	0.257303	0.243923	0.00504385	0.965541
P42356	Phosphatidylinositol 4-kinase alpha (PI4-kinase alpha) (PI4K-alpha) (PtdIns-4-kinase alpha) (EC 2.7.1.67)	PI4KA	-0.202174	0.200655	-0.234368	0.23317	0.00457734	0.978067	-0.0321786	0.855299	0.206311	0.166269
P98170	E3 ubiquitin-protein ligase XIAP (EC 2.3.2.27) (Baculoviral IAP repeat-containing protein 4) (IAP-like protein) (ILP) (hILP) (Inhibitor of apoptosis protein 3) (IAP-3) (hIAP-3) (hIAP3) (RING-type E3 ubiquitin transferase XIAP) (X-linked inhibitor of apoptosis protein) (X-linked IAP)	XIAP	-0.201584	0.386829	-0.42392	0.164315	-0.310314	0.328356	-0.221433	0.385411	-0.108216	0.610537
Q9GZU8	Protein FAM192A (NEFA-interacting nuclear protein NIP30)	FAM192A	-0.201356	0.335885	-0.314383	0.20943	0.105768	0.513713	-0.113038	0.585501	0.308233	0.144049
P32969	60S ribosomal protein L9 (Large ribosomal subunit protein uL6)	RPL9	-0.201302	0.215126	-0.251738	0.26454	-0.0584129	0.720076	-0.0499476	0.789743	0.142869	0.304577
Q8IY37	Probable ATP-dependent RNA helicase DHX37 (EC 3.6.4.13) (DEAH box protein 37)	DHX37	-0.200957	0.220556	-0.123966	0.504721	-0.287288	0.116551	0.0769141	0.618663	-0.0865994	0.461597
Q8N130	Sodium-dependent phosphate transport protein 2C (Sodium-phosphate transport protein 2C) (Na(+)-dependent phosphate cotransporter 2C) (Sodium/inorganic phosphate cotransporter IIC) (Sodium/phosphate cotransporter 2C) (Na(+)/Pi cotransporter 2C) (NaPi-2c) (Solute carrier family 34 member 3)	SLC34A3	-0.200913	0.515004	-0.222633	0.577307	0.360645	0.278682	-0.0232698	0.960183	0.560715	0.148832
Q8N8R5	UPF0565 protein C2orf69	C2orf69	-0.200913	0.515004	0.869477	0.132669	0.905351	0.0914264	1.0697	0.194835	1.10568	0.0777812
Q9Y4K4	Mitogen-activated protein kinase kinase kinase kinase 5 (EC 2.7.11.1) (Kinase homologous to SPS1/STE20) (KHS) (MAPK/ERK kinase kinase kinase 5) (MEK kinase kinase 5) (MEKKK 5)	MAP4K5	-0.200913	0.515004	-0.579922	0.2205	0.015783	0.96577	-0.378944	0.37085	0.217851	0.428191
Q13123	Protein Red (Cytokine IK) (IK factor) (Protein RER)	IK	-0.20067	0.238802	-0.175081	0.378751	-0.0812218	0.574244	0.0253033	0.90006	0.119626	0.352776
P62072	Mitochondrial import inner membrane translocase subunit Tim10	TIMM10	-0.200512	0.267789	-0.0632984	0.799786	-0.281409	0.130669	0.137523	0.434831	-0.080403	0.668894
Q9P2B4	CTTNBP2 N-terminal-like protein	CTTNBP2NL	-0.200375	0.209504	-0.115731	0.523794	0.0403341	0.822284	0.0844656	0.57601	0.239766	0.159142
Q96S52	GPI transamidase component PIG-S (Phosphatidylinositol-glycan biosynthesis class S protein)	PIGS	-0.200195	0.264175	-0.0898306	0.778714	-0.278015	0.251383	0.11021	0.656177	-0.0780052	0.683992
O96013	Serine/threonine-protein kinase PAK 4 (EC 2.7.11.1) (p21-activated kinase 4) (PAK-4)	PAK4	-0.200107	0.384179	-0.226633	0.271997	-0.091766	0.508816	-0.0269473	0.946	0.108203	0.569202
O76061	Stanniocalcin-2 (STC-2) (Stanniocalcin-related protein) (STC-related protein) (STCRP)	STC2	-0.200059	0.438936	0.704137	0.0678451	-0.41099	0.176501	0.903536	0.110581	-0.212266	0.246435
Q9H8M9	Protein eva-1 homolog A (Protein FAM176A) (Transmembrane protein 166)	EVA1A	-0.199809	0.413024	-0.18222	0.424866	-0.291891	0.153761	0.0176447	0.932575	-0.0924102	0.763929
Q9UEU0	Vesicle transport through interaction with t-SNAREs homolog 1B (Vesicle transport v-SNARE protein Vti1-like 1) (Vti1-rp1)	VTI1B	-0.19971	0.321889	-0.174192	0.402199	-0.141929	0.51591	0.0257529	0.90055	0.0576038	0.683703
Q8N357	Solute carrier family 35 member F6 (ANT2-binding protein) (ANT2BP) (Transport and Golgi organization 9 homolog)	SLC35F6	-0.199664	0.618742	-0.0900476	0.622879	-0.260219	0.307327	0.109694	0.832546	-0.0605063	0.759296
Q9H9A5	CCR4-NOT transcription complex subunit 10	CNOT10	-0.199622	0.475592	-0.370014	0.173057	0.13217	0.6709	-0.169554	0.525162	0.332042	0.162968
Q86X10	Ral GTPase-activating protein subunit beta (p170)	RALGAPB	-0.199455	0.359216	-0.339927	0.217404	-0.0542217	0.701006	-0.140481	0.395958	0.145441	0.418284
Q9HCU5	Prolactin regulatory element-binding protein (Mammalian guanine nucleotide exchange factor mSec12)	PREB	-0.199352	0.341686	-0.12154	0.622403	-0.241852	0.189612	0.0775557	0.612632	-0.0423919	0.770827
Q92945	Far upstream element-binding protein 2 (FUSE-binding protein 2) (KH type-splicing regulatory protein) (KSRP) (p75)	KHSRP	-0.199305	0.248922	-0.0970623	0.590087	-0.0603705	0.664796	0.101468	0.581606	0.138813	0.36938
Q5T5P2	Sickle tail protein homolog	KIAA1217	-0.199255	0.517159	-0.422752	0.328914	-0.558517	0.161379	-0.224317	0.540298	-0.360305	0.255003
O14979	Heterogeneous nuclear ribonucleoprotein D-like (hnRNP D-like) (hnRNP DL) (AU-rich element RNA-binding factor) (JKT41-binding protein) (Protein laAUF1)	HNRNPDL	-0.199108	0.260571	-0.065582	0.732713	-0.100122	0.496666	0.133365	0.533073	0.0997693	0.466759
P36578	60S ribosomal protein L4 (60S ribosomal protein L1) (Large ribosomal subunit protein uL4)	RPL4	-0.199108	0.260571	-0.217228	0.328914	-0.175191	0.228477	-0.0184093	0.921272	0.0240092	0.874918
Q6VMQ6	Activating transcription factor 7-interacting protein 1 (ATF-interacting protein) (ATF-IP) (ATF7-interacting protein) (ATFa-associated modulator) (hAM) (MBD1-containing chromatin-associated factor 1) (P621)	ATF7IP	-0.199106	0.610897	-0.522197	0.170622	0.0295103	0.889724	-0.322903	0.360208	0.229024	0.392975
Q9Y580	RNA-binding protein 7 (RNA-binding motif protein 7)	RBM7	-0.199023	0.292368	0.128858	0.551697	-0.0374452	0.845849	0.327527	0.273618	0.161665	0.336395
P04062	Glucosylceramidase (EC 3.2.1.45) (Acid beta-glucosidase) (Alglucerase) (Beta-glucocerebrosidase) (Beta-GC) (D-glucosyl-N-acylsphingosine glucohydrolase) (Imiglucerase)	GBA	-0.198963	0.234217	-0.204914	0.371888	0.0508279	0.740857	-0.00531396	0.984333	0.250189	0.14274
P16220	Cyclic AMP-responsive element-binding protein 1 (CREB-1) (cAMP-responsive element-binding protein 1)	CREB1	-0.198709	0.305227	-0.075033	0.706912	-0.0925706	0.492854	0.123569	0.495512	0.105971	0.52746
O75648	Mitochondrial tRNA-specific 2-thiouridylase 1 (EC 2.8.1.14) (MTO2 homolog)	TRMU	-0.198615	0.32976	-0.0148846	0.958671	0.0537263	0.875415	0.184093	0.499422	0.251998	0.435236
P15954	Cytochrome c oxidase subunit 7C, mitochondrial (Cytochrome c oxidase polypeptide VIIc)	COX7C	-0.198572	0.22111	-0.255892	0.288301	-0.483479	0.0835215	-0.0571863	0.839106	-0.284825	0.205588
Q13443	Disintegrin and metalloproteinase domain-containing protein 9 (ADAM 9) (EC 3.4.24.-) (Cellular disintegrin-related protein) (Meltrin-gamma) (Metalloprotease/disintegrin/cysteine-rich protein 9) (Myeloma cell metalloproteinase)	ADAM9	-0.198322	0.253066	0.00491868	0.984007	-0.02401	0.887792	0.203327	0.346377	0.174502	0.200262
Q8TDD1	ATP-dependent RNA helicase DDX54 (EC 3.6.4.13) (ATP-dependent RNA helicase DP97) (DEAD box RNA helicase 97 kDa) (DEAD box protein 54)	DDX54	-0.198181	0.204864	-0.181741	0.371028	-0.362981	0.0822798	0.0166018	0.943381	-0.164993	0.202938
P40938	Replication factor C subunit 3 (Activator 1 38 kDa subunit) (A1 38 kDa subunit) (Activator 1 subunit 3) (Replication factor C 38 kDa subunit) (RF-C 38 kDa subunit) (RFC38)	RFC3	-0.198101	0.284554	-0.213005	0.333181	-0.103712	0.479229	-0.01499	0.93614	0.0951015	0.438241
O14657	Torsin-1B (Torsin ATPase-1B) (EC 3.6.4.-) (Torsin family 1 member B)	TOR1B	-0.197842	0.219765	-0.131228	0.706774	-0.307957	0.134989	0.0663744	0.857122	-0.109813	0.415612
P82675	28S ribosomal protein S5, mitochondrial (MRP-S5) (S5mt) (Mitochondrial small ribosomal subunit protein uS5m)	MRPS5	-0.19768	0.205512	-0.0798312	0.724628	-0.445669	0.0698341	0.117527	0.551406	-0.247894	0.126627
Q9P031	Thyroid transcription factor 1-associated protein 26 (TTF-1-associated protein 26) (Coiled-coil domain-containing protein 59) (TTF-1-associated protein BR2)	CCDC59	-0.197669	0.280436	0.110439	0.568456	-0.06018	0.712253	0.307867	0.225387	0.137149	0.482705
Q9NX70	Mediator of RNA polymerase II transcription subunit 29 (Intersex-like protein) (Mediator complex subunit 29)	MED29	-0.19744	0.269207	-0.431455	0.11152	-0.183498	0.21472	-0.233273	0.249352	0.0132916	0.930352
P07602	Prosaposin (Proactivator polypeptide) [Cleaved into: Saposin-A (Protein A); Saposin-B-Val; Saposin-B (Cerebroside sulfate activator) (CSAct) (Dispersin) (Sphingolipid activator protein 1) (SAP-1) (Sulfatide/GM1 activator); Saposin-C (A1 activator) (Co-beta-glucosidase) (Glucosylceramidase activator) (Sphingolipid activator protein 2) (SAP-2); Saposin-D (Component C) (Protein C)]	PSAP	-0.197426	0.317404	-0.00793503	0.978094	0.0114929	0.956129	0.18952	0.315773	0.209358	0.149826
Q96B49	Mitochondrial import receptor subunit TOM6 homolog (Overexpressed breast tumor protein) (Translocase of outer membrane 6 kDa subunit homolog)	TOMM6	-0.197372	0.229302	0.183642	0.44084	-0.530475	0.116523	0.380742	0.228542	-0.332374	0.262553
Q15750	TGF-beta-activated kinase 1 and MAP3K7-binding protein 1 (Mitogen-activated protein kinase kinase kinase 7-interacting protein 1) (TGF-beta-activated kinase 1-binding protein 1) (TAK1-binding protein 1)	TAB1	-0.197299	0.228725	-0.222153	0.37765	0.163184	0.29452	-0.0238949	0.932266	0.360429	0.0761604
Q9H1A3	Methyltransferase-like protein 9 (DORA reverse strand protein) (DREV) (DREV1)	METTL9	-0.197107	0.335583	-0.238104	0.364627	0.0722418	0.705905	-0.041884	0.887917	0.269021	0.169805
Q86UT8	Coiled-coil domain-containing protein 84	CCDC84	-0.19675	0.342446	-0.398421	0.216597	-0.030462	0.894299	-0.202315	0.539226	0.165714	0.333074
Q86WC4	Osteopetrosis-associated transmembrane protein 1 (Chloride channel 7 beta subunit)	OSTM1	-0.196507	0.311078	-0.224795	0.284803	-0.0979935	0.524789	-0.0283643	0.93614	0.0979484	0.452371
P30740	Leukocyte elastase inhibitor (LEI) (Monocyte/neutrophil elastase inhibitor) (EI) (M/NEI) (Peptidase inhibitor 2) (PI-2) (Serpin B1)	SERPINB1	-0.196457	0.393532	-0.0261126	0.905167	0.333427	0.161512	0.170169	0.489246	0.529673	0.110533
O95249	Golgi SNAP receptor complex member 1 (28 kDa Golgi SNARE protein) (28 kDa cis-Golgi SNARE p28) (GOS-28)	GOSR1	-0.19625	0.3751	-0.0099186	0.977574	-0.659867	0.174459	0.186309	0.43069	-0.463104	0.216438
O00268	Transcription initiation factor TFIID subunit 4 (RNA polymerase II TBP-associated factor subunit C) (TBP-associated factor 4) (Transcription initiation factor TFIID 130 kDa subunit) (TAF(II)130) (TAFII-130) (TAFII130) (Transcription initiation factor TFIID 135 kDa subunit) (TAF(II)135) (TAFII-135) (TAFII135)	TAF4	-0.195872	0.233893	-0.0996443	0.705097	-0.164521	0.448692	0.0964888	0.652359	0.0305291	0.86872
P42229	Signal transducer and activator of transcription 5A	STAT5A	-0.195821	0.352725	-0.034995	0.918927	0.00957073	0.969704	0.161144	0.441066	0.205427	0.227637
Q9UEG4	Zinc finger protein 629 (Zinc finger protein 65)	ZNF629	-0.195785	0.523318	0.183999	0.460845	-0.237247	0.379488	0.379339	0.404279	-0.0412192	0.804848
P0DMV9	Heat shock 70 kDa protein 1B (Heat shock 70 kDa protein 2) (HSP70-2) (HSP70.2)	HSPA1B	-0.1952	0.215027	-0.59591	0.0400966	-0.0476506	0.731639	-0.401095	0.152132	0.147682	0.255003
O94788	Retinal dehydrogenase 2 (RALDH 2) (RalDH2) (EC 1.2.1.36) (Aldehyde dehydrogenase family 1 member A2) (Retinaldehyde-specific dehydrogenase type 2) (RALDH(II))	ALDH1A2	-0.194984	0.333422	-0.0071456	0.986144	-0.190133	0.543835	0.188223	0.612691	0.00391206	0.991737
Q9BQ39	ATP-dependent RNA helicase DDX50 (EC 3.6.4.13) (DEAD box protein 50) (Gu-beta) (Nucleolar protein Gu2)	DDX50	-0.194893	0.229239	-0.0701724	0.717242	-0.185084	0.231611	0.124901	0.500096	0.00998273	0.943952
P23588	Eukaryotic translation initiation factor 4B (eIF-4B)	EIF4B	-0.194815	0.219765	-0.213193	0.270567	-0.116837	0.400775	-0.018519	0.919215	0.0786886	0.521133
O00142	Thymidine kinase 2, mitochondrial (EC 2.7.1.21) (Mt-TK)	TK2	-0.194727	0.340971	-0.0440016	0.887293	-0.219937	0.28986	0.151253	0.624335	-0.0241599	0.887016
Q92643	GPI-anchor transamidase (GPI transamidase) (EC 3.-.-.-) (GPI8 homolog) (hGPI8) (Phosphatidylinositol-glycan biosynthesis class K protein) (PIG-K)	PIGK	-0.194646	0.388796	-0.0739846	0.802374	-0.251886	0.246971	0.121015	0.568309	-0.057002	0.729903
Q8WXJ9	Ankyrin repeat and SOCS box protein 17 (ASB-17)	ASB17	-0.194295	0.528742	-0.296899	0.45819	-0.150401	0.61671	-0.103147	0.785403	0.0440443	0.874612
Q96T52	Mitochondrial inner membrane protease subunit 2 (EC 3.4.21.-) (IMP2-like protein)	IMMP2L	-0.194295	0.528742	0.15056	0.710708	-0.761213	0.111457	0.344828	0.398678	-0.567041	0.14724
Q6DKJ4	Nucleoredoxin (EC 1.8.1.8)	NXN	-0.194192	0.343694	-0.304339	0.470956	0.107246	0.455366	-0.110299	0.740318	0.301723	0.211735
Q5VIR6	Vacuolar protein sorting-associated protein 53 homolog	VPS53	-0.193956	0.460537	0.0731673	0.834106	-0.316599	0.207895	0.268135	0.59305	-0.122944	0.713304
O43399	Tumor protein D54 (hD54) (Tumor protein D52-like 2)	TPD52L2	-0.193789	0.237356	-0.122434	0.55499	-0.0609386	0.669266	0.0707268	0.664288	0.132472	0.290373
Q7Z2K8	G protein-regulated inducer of neurite outgrowth 1 (GRIN1)	GPRIN1	-0.19356	0.30445	-0.100401	0.590492	-0.161697	0.259041	0.0932959	0.708442	0.0319134	0.845502
P13073	Cytochrome c oxidase subunit 4 isoform 1, mitochondrial (Cytochrome c oxidase polypeptide IV) (Cytochrome c oxidase subunit IV isoform 1) (COX IV-1)	COX4I1	-0.193471	0.225961	-0.216815	0.292454	-0.340304	0.0969943	-0.0231209	0.901927	-0.146833	0.274116
Q9H5N1	Rab GTPase-binding effector protein 2 (Rabaptin-5beta)	RABEP2	-0.193447	0.658977	-0.0757057	0.776394	-0.161628	0.528643	0.117569	0.735618	0.0321939	0.943717
Q96RL1	BRCA1-A complex subunit RAP80 (Receptor-associated protein 80) (Retinoid X receptor-interacting protein 110) (Ubiquitin interaction motif-containing protein 1)	UIMC1	-0.19337	0.463556	-0.0406814	0.871782	-0.0703677	0.756349	0.153059	0.48947	0.122835	0.320791
Q16718	NADH dehydrogenase [ubiquinone] 1 alpha subcomplex subunit 5 (Complex I subunit B13) (Complex I-13kD-B) (CI-13kD-B) (NADH-ubiquinone oxidoreductase 13 kDa-B subunit)	NDUFA5	-0.192765	0.239957	-0.01297	0.962026	-0.155197	0.478974	0.179629	0.378187	0.0379993	0.837031
P14854	Cytochrome c oxidase subunit 6B1 (Cytochrome c oxidase subunit VIb isoform 1) (COX VIb-1)	COX6B1	-0.192589	0.452214	-0.192001	0.379377	-0.424534	0.0756534	0.00161561	0.996085	-0.231724	0.411553
P40306	Proteasome subunit beta type-10 (EC 3.4.25.1) (Low molecular mass protein 10) (Macropain subunit MECl-1) (Multicatalytic endopeptidase complex subunit MECl-1) (Proteasome MECl-1) (Proteasome subunit beta-2i)	PSMB10	-0.192126	0.595422	-0.0374598	0.916172	-0.108098	0.600382	0.15524	0.537706	0.0848445	0.728564
P54198	Protein HIRA (TUP1-like enhancer of split protein 1)	HIRA	-0.192017	0.46903	-0.0987867	0.705714	-0.00168632	0.995083	0.0935735	0.813135	0.190218	0.592126
Q96CV9	Optineurin (E3-14.7K-interacting protein) (FIP-2) (Huntingtin yeast partner L) (Huntingtin-interacting protein 7) (HIP-7) (Huntingtin-interacting protein L) (NEMO-related protein) (Optic neuropathy-inducing protein) (Transcription factor IIIA-interacting protein) (TFIIIA-IntP)	OPTN	-0.191882	0.482924	-0.246167	0.39613	0.0727022	0.727886	-0.0535666	0.739558	0.265015	0.235439
Q96JN0	Ligand-dependent corepressor (LCoR) (Mblk1-related protein 2)	LCOR	-0.191456	0.498739	0.21892	0.508113	0.0803659	0.698197	0.41083	0.225173	0.271912	0.21106
P49711	Transcriptional repressor CTCF (11-zinc finger protein) (CCCTC-binding factor) (CTCFL paralog)	CTCF	-0.191331	0.265656	-0.0957455	0.622198	-0.148056	0.400461	0.0949032	0.582412	0.0423237	0.752503
Q9H173	Nucleotide exchange factor SIL1 (BiP-associated protein) (BAP)	SIL1	-0.191172	0.555243	-0.31294	0.248964	-0.243639	0.261104	-0.122879	0.760894	-0.0522804	0.822112
Q9BRX2	Protein pelota homolog (EC 3.1.-.-)	PELO	-0.19099	0.278884	-0.39592	0.164315	0.27075	0.169891	-0.205511	0.315955	0.461648	0.0599922
Q8TB72	Pumilio homolog 2 (Pumilio-2)	PUM2	-0.190987	0.551231	0.00680253	0.982613	0.0322456	0.910821	0.197896	0.438649	0.223439	0.267138
Q9H0E9	Bromodomain-containing protein 8 (Skeletal muscle abundant protein) (Skeletal muscle abundant protein 2) (Thyroid hormone receptor coactivating protein of 120 kDa) (TrCP120) (p120)	BRD8	-0.190902	0.405399	-0.256608	0.213366	-0.127322	0.441479	-0.0661744	0.789787	0.0640504	0.827309
Q99590	Protein SCAF11 (CTD-associated SR protein 11) (Renal carcinoma antigen NY-REN-40) (SC35-interacting protein 1) (SR-related and CTD-associated factor 11) (SRSF2-interacting protein) (Serine/arginine-rich splicing factor 2-interacting protein) (Splicing factor, arginine/serine-rich 2-interacting protein) (Splicing regulatory protein 129) (SRrp129)	SCAF11	-0.190807	0.272021	-0.0501928	0.82997	-0.0738702	0.651701	0.141162	0.458418	0.116861	0.406064
Q9HC24	Protein lifeguard 4 (Golgi anti-apoptotic protein) (Protein S1R) (Transmembrane BAX inhibitor motif-containing protein 4) (Z-protein)	TMBIM4	-0.190569	0.336625	-0.151038	0.562784	-0.0124865	0.957277	0.0392503	0.876083	0.178764	0.298868
P08238	Heat shock protein HSP 90-beta (HSP 90) (Heat shock 84 kDa) (HSP 84) (HSP84)	HSP90AB1	-0.190274	0.273705	-0.20329	0.322971	-0.0194666	0.925426	-0.0130787	0.945199	0.170142	0.210295
Q8N766	ER membrane protein complex subunit 1	EMC1	-0.190173	0.310007	0.0510964	0.821149	-0.0922465	0.590566	0.24119	0.265924	0.0980382	0.410129
Q8ND04	Protein SMG8 (Amplified in breast cancer gene 2 protein) (Protein smg-8 homolog)	SMG8	-0.189945	0.533662	-0.259233	0.287625	0.143235	0.565335	-0.069052	0.891354	0.333486	0.487148
P67809	Nuclease-sensitive element-binding protein 1 (CCAAT-binding transcription factor I subunit A) (CBF-A) (DNA-binding protein B) (DBPB) (Enhancer factor I subunit A) (EFI-A) (Y-box transcription factor) (Y-box-binding protein 1) (YB-1)	YBX1	-0.189865	0.227114	-0.215742	0.28757	-0.266639	0.126062	-0.0259883	0.899468	-0.0776274	0.522531
O00458	Interferon-related developmental regulator 1 (Nerve growth factor-inducible protein PC4)	IFRD1	-0.18983	0.477435	0.336347	0.211607	-0.429539	0.0825816	0.52616	0.334324	-0.239847	0.196722
P29317	Ephrin type-A receptor 2 (EC 2.7.10.1) (Epithelial cell kinase) (Tyrosine-protein kinase receptor ECK)	EPHA2	-0.189752	0.224345	0.209851	0.289667	-0.78186	0.0449415	0.399744	0.144543	-0.59159	0.0543484
Q8IZM8	Zinc finger protein 654 (Melanoma-associated antigen)	ZNF654	-0.189655	0.337346	-0.0419497	0.89357	0.311409	0.206658	0.147709	0.615403	0.500622	0.113598
Q10570	Cleavage and polyadenylation specificity factor subunit 1 (Cleavage and polyadenylation specificity factor 160 kDa subunit) (CPSF 160 kDa subunit)	CPSF1	-0.189632	0.233015	-0.294348	0.16295	-0.155496	0.283248	-0.104525	0.50925	0.0345797	0.789006
Q03405	Urokinase plasminogen activator surface receptor (U-PAR) (uPAR) (Monocyte activation antigen Mo3) (CD antigen CD87)	PLAUR	-0.189375	0.228916	0.0643095	0.749513	-0.0331844	0.857006	0.253258	0.236685	0.155882	0.277648
P23258	Tubulin gamma-1 chain (Gamma-1-tubulin) (Gamma-tubulin complex component 1) (GCP-1)	TUBG1	-0.189301	0.337927	-0.228216	0.273033	-0.14062	0.437147	-0.0387217	0.844445	0.0488199	0.741154
Q9ULW0	Targeting protein for Xklp2 (Differentially expressed in cancerous and non-cancerous lung cells 2) (DIL-2) (Hepatocellular carcinoma-associated antigen 519) (Hepatocellular carcinoma-associated antigen 90) (Protein fls353) (Restricted expression proliferation-associated protein 100) (p100)	TPX2	-0.189081	0.260571	-0.371501	0.11152	-0.714721	0.0538143	-0.182454	0.342718	-0.524497	0.0543484
Q92817	Envoplakin (210 kDa cornified envelope precursor protein) (210 kDa paraneoplastic pemphigus antigen) (p210)	EVPL	-0.188937	0.231589	-0.108078	0.569774	0.0154425	0.938873	0.0806003	0.624335	0.204612	0.262589
Q13472	DNA topoisomerase 3-alpha (EC 5.99.1.2) (DNA topoisomerase III alpha)	TOP3A	-0.188788	0.401032	-0.390826	0.20943	-0.0844635	0.718597	-0.201336	0.561103	0.104778	0.525436
Q9BRR8	G patch domain-containing protein 1 (Evolutionarily conserved G-patch domain-containing protein)	GPATCH1	-0.188536	0.286436	-0.188271	0.378489	-0.140881	0.404143	0.000134017	0.999185	0.0474128	0.768626
P07199	Major centromere autoantigen B (Centromere protein B) (CENP-B)	CENPB	-0.188064	0.321137	-0.237915	0.348661	-0.00230212	0.988088	-0.0508463	0.778392	0.185195	0.290373
O15213	WD repeat-containing protein 46 (WD repeat-containing protein BING4)	WDR46	-0.188056	0.31915	-0.0351146	0.876902	-0.303123	0.122984	0.153035	0.484856	-0.115144	0.407629
Q9Y5Q9	General transcription factor 3C polypeptide 3 (Transcription factor IIIC 102 kDa subunit) (TFIIIC 102 kDa subunit) (TFIIIC102) (Transcription factor IIIC subunit gamma) (TF3C-gamma)	GTF3C3	-0.187959	0.444852	-0.2886	0.22875	-0.02135	0.907643	-0.100617	0.820268	0.166669	0.458723
O95067	G2/mitotic-specific cyclin-B2	CCNB2	-0.187958	0.361372	-0.533339	0.11214	-0.467035	0.0969943	-0.345803	0.256312	-0.278689	0.17159
Q6P1L8	39S ribosomal protein L14, mitochondrial (L14mt) (MRP-L14) (39S ribosomal protein L32, mitochondrial) (L32mt) (MRP-L32) (Mitochondrial large ribosomal subunit protein uL14m)	MRPL14	-0.187869	0.233653	-0.17672	0.375517	-0.500052	0.0655293	0.0120611	0.964313	-0.311337	0.112384
A8CG34	Nuclear envelope pore membrane protein POM 121C (Nuclear pore membrane protein 121-2) (POM121-2) (Pore membrane protein of 121 kDa C)	POM121C	-0.18783	0.310007	-0.129809	0.579129	-0.36819	0.149129	0.0584905	0.721505	-0.180418	0.222833
Q13151	Heterogeneous nuclear ribonucleoprotein A0 (hnRNP A0)	HNRNPA0	-0.187732	0.238571	-0.104142	0.593916	-0.160861	0.27169	0.0834904	0.693333	0.0263858	0.85322
P78537	Biogenesis of lysosome-related organelles complex 1 subunit 1 (BLOC-1 subunit 1) (GCN5-like protein 1) (Protein RT14)	BLOC1S1	-0.187707	0.542161	-0.334607	0.411365	0.54893	0.163956	-0.147202	0.684844	0.737254	0.111603
Q9HCM4	Band 4.1-like protein 5	EPB41L5	-0.187566	0.415163	0.0974816	0.716009	-0.199694	0.318126	0.284466	0.422018	-0.0121152	0.943748
Q6ICB0	Desumoylating isopeptidase 1 (DeSI-1) (EC 3.4.-.-) (PPPDE peptidase domain-containing protein 2) (Protein FAM152B)	DESI1	-0.187415	0.300921	-0.662776	0.11152	-0.0340862	0.859794	-0.476054	0.225387	0.153053	0.406703
Q9NZ43	Vesicle transport protein USE1 (Putative MAPK-activating protein PM26) (USE1-like protein) (p31)	USE1	-0.187319	0.269047	0.130626	0.483935	-0.248459	0.180199	0.317577	0.20895	-0.0612023	0.678807
P60002	Transcription elongation factor 1 homolog	ELOF1	-0.187145	0.494899	-0.276595	0.236747	0.13305	0.348802	-0.0891352	0.720557	0.320113	0.192978
Q14004	Cyclin-dependent kinase 13 (EC 2.7.11.22) (EC 2.7.11.23) (CDC2-related protein kinase 5) (Cell division cycle 2-like protein kinase 5) (Cell division protein kinase 13) (hCDK13) (Cholinesterase-related cell division controller)	CDK13	-0.186642	0.247651	-0.188041	0.371028	-0.116713	0.481464	-0.00183193	0.993473	0.069547	0.580494
P50914	60S ribosomal protein L14 (CAG-ISL 7) (Large ribosomal subunit protein eL14)	RPL14	-0.186562	0.354349	-0.159008	0.44355	-0.0931914	0.523542	0.0274432	0.879528	0.0932829	0.534527
Q9NQT5	Exosome complex component RRP40 (Exosome component 3) (Ribosomal RNA-processing protein 40) (p10)	EXOSC3	-0.18651	0.436595	0.357445	0.148203	-0.159967	0.461026	0.543966	0.121947	0.0264511	0.835848
Q6NT16	MFS-type transporter SLC18B1 (Solute carrier family 18 member B1)	SLC18B1	-0.186335	0.343641	-0.342275	0.308282	-0.254337	0.23477	-0.156473	0.649365	-0.0685764	0.708956
Q5H9L4	Transcription initiation factor TFIID subunit 7-like (Cancer/testis antigen 40) (CT40) (RNA polymerase II TBP-associated factor subunit Q) (TATA box-binding protein-associated factor 50 kDa) (Transcription initiation factor TFIID 50 kDa subunit)	TAF7L	-0.186065	0.54616	-0.246395	0.535838	-0.272297	0.383079	-0.0603973	0.879453	-0.086201	0.748486
O60841	Eukaryotic translation initiation factor 5B (eIF-5B) (EC 3.6.5.3) (Translation initiation factor IF-2)	EIF5B	-0.185923	0.254304	-0.11097	0.573187	-0.0794958	0.566054	0.0747566	0.624335	0.105907	0.374238
Q8TF74	WAS/WASL-interacting protein family member 2 (WASP-interacting protein-related protein) (WIP- and CR16-homologous protein) (WIP-related protein)	WIPF2	-0.185562	0.270285	-0.153584	0.4408	0.179817	0.377251	0.0330037	0.911263	0.365969	0.199976
P29353	SHC-transforming protein 1 (SHC-transforming protein 3) (SHC-transforming protein A) (Src homology 2 domain-containing-transforming protein C1) (SH2 domain protein C1)	SHC1	-0.185358	0.274288	-0.0758343	0.727227	0.0660627	0.696524	0.109404	0.491046	0.250933	0.114259
Q6ZUT1	Uncharacterized protein NKAPD1 (NKAP domain containing protein 1)	NKAPD1	-0.185288	0.364284	0.134662	0.585183	-0.35589	0.156407	0.320517	0.285806	-0.170187	0.324361
Q9Y3B2	Exosome complex component CSL4 (Exosome component 1)	EXOSC1	-0.185275	0.360793	-0.13716	0.495169	-0.146715	0.434547	0.0478769	0.802005	0.0381175	0.774391
P41247	Patatin-like phospholipase domain-containing protein 4 (EC 3.1.1.3) (Protein GS2)	PNPLA4	-0.18522	0.461145	-0.187711	0.4405	-0.35917	0.189285	-0.0023482	0.995217	-0.173835	0.309039
Q5W111	SPRY domain-containing protein 7 (Chronic lymphocytic leukemia deletion region gene 6 protein) (CLL deletion region gene 6 protein)	SPRYD7	-0.185079	0.235802	0.018991	0.935337	-0.0757852	0.589814	0.204665	0.300731	0.109697	0.386038
P61962	DDB1- and CUL4-associated factor 7 (WD repeat-containing protein 68) (WD repeat-containing protein An11 homolog)	DCAF7	-0.185007	0.23513	-0.367044	0.186074	-0.0595806	0.678279	-0.1825	0.508546	0.124638	0.303725
Q13247	Serine/arginine-rich splicing factor 6 (Pre-mRNA-splicing factor SRP55) (Splicing factor, arginine/serine-rich 6)	SRSF6	-0.184869	0.256386	-0.0834943	0.652149	-0.176439	0.307327	0.102043	0.560164	0.00898733	0.953316
Q8NBJ7	Inactive C-alpha-formylglycine-generating enzyme 2 (Paralog of formylglycine-generating enzyme) (pFGE) (Sulfatase-modifying factor 2)	SUMF2	-0.184141	0.361843	0.07467	0.721671	-0.488632	0.0783808	0.258947	0.263477	-0.304724	0.0901571
P08708	40S ribosomal protein S17 (Small ribosomal subunit protein eS17)	RPS17	-0.183813	0.250133	-0.24978	0.227785	-0.111557	0.425677	-0.0662233	0.684638	0.072905	0.528859
P20042	Eukaryotic translation initiation factor 2 subunit 2 (Eukaryotic translation initiation factor 2 subunit beta) (eIF-2-beta)	EIF2S2	-0.183809	0.242167	-0.0155327	0.942383	-0.0651334	0.641321	0.168122	0.365729	0.1187	0.356086
Q8IXQ5	Kelch-like protein 7	KLHL7	-0.183488	0.238758	-0.0328251	0.879071	0.0538072	0.735293	0.150573	0.396065	0.237515	0.15212
Q9Y6X3	MAU2 chromatid cohesion factor homolog (MAU-2) (Cohesin loading complex subunit SCC4 homolog)	MAU2	-0.183421	0.665021	-0.0559992	0.80614	-0.199639	0.228477	0.126763	0.767648	-0.0166018	0.955044
O43172	U4/U6 small nuclear ribonucleoprotein Prp4 (PRP4 homolog) (hPrp4) (U4/U6 snRNP 60 kDa protein) (WD splicing factor Prp4)	PRPF4	-0.18328	0.243241	-0.254044	0.205203	-0.212997	0.174431	-0.0704729	0.684638	-0.0296013	0.809307
Q96A57	Transmembrane protein 230	TMEM230	-0.18305	0.241006	-0.0704544	0.79428	-0.216456	0.231983	0.112638	0.606556	-0.0334207	0.811067
Q7LG56	Ribonucleoside-diphosphate reductase subunit M2 B (EC 1.17.4.1) (TP53-inducible ribonucleotide reductase M2 B) (p53-inducible ribonucleotide reductase small subunit 2-like protein) (p53R2)	RRM2B	-0.183009	0.483349	-0.153844	0.606725	-0.55957	0.141914	0.0292552	0.906649	-0.375993	0.133039
Q9NP64	Nucleolar protein of 40 kDa (pNO40) (Pnn-interacting nucleolar protein) (Putative S1 RNA-binding domain protein) (PS1D protein) (Zinc finger CCHC domain-containing protein 17)	ZCCHC17	-0.182793	0.380317	-0.0213681	0.942383	-0.165508	0.481267	0.16185	0.476764	0.0171769	0.926158
Q15126	Phosphomevalonate kinase (PMKase) (hPMK) (EC 2.7.4.2)	PMVK	-0.182786	0.551693	-0.332789	0.413009	0.0813396	0.793619	-0.150401	0.678241	0.263034	0.358095
Q7Z4H8	KDEL motif-containing protein 2	KDELC2	-0.182574	0.250133	-0.129675	0.471277	-0.126647	0.355173	0.0524689	0.780136	0.0555856	0.665444
Q8N5I9	Uncharacterized protein C12orf45	C12orf45	-0.182546	0.431791	-0.209119	0.580491	-0.247848	0.261391	-0.0263972	0.966502	-0.0651026	0.68836
Q9NR56	Muscleblind-like protein 1 (Triplet-expansion RNA-binding protein)	MBNL1	-0.182034	0.317404	0.0100222	0.969628	-0.04408	0.770045	0.192222	0.386529	0.138239	0.289786
Q7L5N7	Lysophosphatidylcholine acyltransferase 2 (LPC acyltransferase 2) (LPCAT-2) (LysoPC acyltransferase 2) (EC 2.3.1.23) (1-acylglycerol-3-phosphate O-acyltransferase 11) (1-AGP acyltransferase 11) (1-AGPAT 11) (EC 2.3.1.51) (1-acylglycerophosphocholine O-acyltransferase) (1-alkylglycerophosphocholine O-acetyltransferase) (EC 2.3.1.67) (Acetyl-CoA:lyso-platelet-activating factor acetyltransferase) (A…	LPCAT2	-0.181809	0.384026	-0.0805749	0.729736	-0.162621	0.371241	0.101825	0.575731	0.0193973	0.882516
Q63HQ0	AP-1 complex-associated regulatory protein (2c18) (Adaptor-related protein complex 1-associated regulatory protein) (Gamma-1-adaptin brefeldin A resistance protein) (GBAR) (Gamma-BAR) (Gamma-A1-adaptin and kinesin interactor) (Gadkin)	AP1AR	-0.18145	0.354349	0.244017	0.437801	-0.0641728	0.732358	0.425766	0.269321	0.117496	0.467568
P50579	Methionine aminopeptidase 2 (MAP 2) (MetAP 2) (EC 3.4.11.18) (Initiation factor 2-associated 67 kDa glycoprotein) (p67) (p67eIF2) (Peptidase M)	METAP2	-0.181311	0.241089	-0.225924	0.258822	-0.146659	0.375781	-0.0441992	0.813135	0.034797	0.82269
Q13164	Mitogen-activated protein kinase 7 (MAP kinase 7) (MAPK 7) (EC 2.7.11.24) (Big MAP kinase 1) (BMK-1) (Extracellular signal-regulated kinase 5) (ERK-5)	MAPK7	-0.181149	0.554499	0.0186342	0.969175	0.83754	0.0985518	0.478926	0.299152	0.309452	0.612251
Q9UHB4	NADPH-dependent diflavin oxidoreductase 1 (EC 1.18.1.-) (NADPH-dependent FMN and FAD-containing oxidoreductase) (Novel reductase 1)	NDOR1	-0.181149	0.554499	-0.902389	0.126443	-0.706041	0.122491	-0.72261	0.233251	-0.524915	0.157583
Q96SB3	Neurabin-2 (Neurabin-II) (Protein phosphatase 1 regulatory subunit 9B) (Spinophilin)	PPP1R9B	-0.181095	0.288762	-0.216328	0.450057	-0.255139	0.315511	-0.0349472	0.912663	-0.0737216	0.684242
Q12893	Transmembrane protein 115 (Placental protein 6) (Protein PL6)	TMEM115	-0.181029	0.557799	0.138928	0.550373	-0.140179	0.389566	0.319969	0.337836	0.0410754	0.898674
P39023	60S ribosomal protein L3 (HIV-1 TAR RNA-binding protein B) (TARBP-B) (Large ribosomal subunit protein uL3)	RPL3	-0.1809	0.280436	-0.19471	0.361812	-0.172023	0.265371	-0.0135419	0.947091	0.00936556	0.940689
P22570	NADPH:adrenodoxin oxidoreductase, mitochondrial (AR) (Adrenodoxin reductase) (EC 1.18.1.6) (Ferredoxin--NADP(+) reductase) (Ferredoxin reductase)	FDXR	-0.18055	0.354933	-0.0784761	0.793946	-0.291321	0.169407	0.102741	0.602606	-0.110536	0.399039
P17544	Cyclic AMP-dependent transcription factor ATF-7 (cAMP-dependent transcription factor ATF-7) (Activating transcription factor 7) (Transcription factor ATF-A)	ATF7	-0.180038	0.455237	-0.118007	0.667394	-0.201138	0.287535	0.0610712	0.727201	-0.0211115	0.920959
P56962	Syntaxin-17	STX17	-0.179981	0.43063	-0.103988	0.665771	-0.236846	0.287046	0.0759508	0.867082	-0.0568286	0.816768
Q8N6H7	ADP-ribosylation factor GTPase-activating protein 2 (ARF GAP 2) (GTPase-activating protein ZNF289) (Zinc finger protein 289)	ARFGAP2	-0.179801	0.237859	-0.261421	0.273712	-0.00859074	0.958804	-0.0823956	0.69017	0.170331	0.191376
P46782	40S ribosomal protein S5 (Small ribosomal subunit protein uS7) [Cleaved into: 40S ribosomal protein S5, N-terminally processed]	RPS5	-0.179597	0.286436	-0.140561	0.43854	-0.114455	0.428023	0.0391433	0.87066	0.0649904	0.578723
P40429	60S ribosomal protein L13a (23 kDa highly basic protein) (Large ribosomal subunit protein uL13)	RPL13A	-0.179529	0.258639	-0.207138	0.332866	-0.222769	0.160845	-0.0279939	0.882085	-0.0432649	0.748696
P0C7M7	Acyl-coenzyme A synthetase ACSM4, mitochondrial (EC 6.2.1.2) (Acyl-CoA synthetase medium-chain family member 4)	ACSM4	-0.179515	0.556696	-0.00144342	0.997782	0.149259	0.620072	0.176323	0.620284	0.327687	0.280546
Q9Y4E5	E3 SUMO-protein ligase ZNF451 (EC 2.3.2.-) (Coactivator for steroid receptors) (E3 SUMO-protein transferase ZNF451) (Zinc finger protein 451)	ZNF451	-0.179468	0.241089	0.00225517	0.993031	-0.0823419	0.629386	0.181472	0.441066	0.097618	0.567249
P37108	Signal recognition particle 14 kDa protein (SRP14) (18 kDa Alu RNA-binding protein)	SRP14	-0.179066	0.260571	-0.134692	0.45819	0.0616075	0.653096	0.0444925	0.821356	0.240607	0.133019
O15269	Serine palmitoyltransferase 1 (EC 2.3.1.50) (Long chain base biosynthesis protein 1) (LCB 1) (Serine-palmitoyl-CoA transferase 1) (SPT 1) (SPT1)	SPTLC1	-0.178803	0.300921	-0.140625	0.439127	-0.15467	0.31291	0.0382204	0.856299	0.0245345	0.845502
P14859	POU domain, class 2, transcription factor 1 (NF-A1) (Octamer-binding protein 1) (Oct-1) (Octamer-binding transcription factor 1) (OTF-1)	POU2F1	-0.178758	0.409325	-0.0980063	0.712908	-0.196538	0.317511	0.080482	0.713919	-0.0171274	0.93425
Q70E73	Ras-associated and pleckstrin homology domains-containing protein 1 (RAPH1) (Amyotrophic lateral sclerosis 2 chromosomal region candidate gene 18 protein) (Amyotrophic lateral sclerosis 2 chromosomal region candidate gene 9 protein) (Lamellipodin) (Proline-rich EVH1 ligand 2) (PREL-2) (Protein RMO1)	RAPH1	-0.178517	0.42941	0.0703736	0.826981	0.175397	0.345028	0.248636	0.295508	0.353135	0.0984211
Q96EC8	Protein YIPF6 (YIP1 family member 6)	YIPF6	-0.178481	0.515705	-0.106383	0.710463	-0.340571	0.154915	0.0719276	0.686256	-0.162297	0.440803
Q9BXB5	Oxysterol-binding protein-related protein 10 (ORP-10) (OSBP-related protein 10)	OSBPL10	-0.178331	0.355265	-0.226437	0.270567	-0.00607495	0.971278	-0.0474721	0.806827	0.173547	0.257608
Q9NZB2	Constitutive coactivator of PPAR-gamma-like protein 1 (Oxidative stress-associated Src activator) (Protein FAM120A)	FAM120A	-0.178328	0.279353	-0.182673	0.335512	-0.103686	0.463776	-0.00402195	0.984472	0.0751022	0.51913
Q4L180	Filamin A-interacting protein 1-like (130 kDa GPBP-interacting protein) (90 kDa GPBP-interacting protein) (Protein down-regulated in ovarian cancer 1) (DOC-1)	FILIP1L	-0.177882	0.560063	-0.142417	0.727227	-0.1976	0.512427	0.0356239	0.933905	-0.018878	0.942667
P49247	Ribose-5-phosphate isomerase (EC 5.3.1.6) (Phosphoriboisomerase)	RPIA	-0.177693	0.388796	-0.412283	0.273712	-0.496088	0.104416	-0.234445	0.58791	-0.317927	0.236728
Q49A26	Putative oxidoreductase GLYR1 (EC 1.-.-.-) (3-hydroxyisobutyrate dehydrogenase-like protein) (Cytokine-like nuclear factor N-PAC) (Glyoxylate reductase 1 homolog) (Nuclear protein NP60) (Nuclear protein of 60 kDa)	GLYR1	-0.177688	0.241089	-0.0253543	0.900127	-0.0920253	0.559568	0.151908	0.388486	0.0864507	0.509238
Q9UJX2	Cell division cycle protein 23 homolog (Anaphase-promoting complex subunit 8) (APC8) (Cyclosome subunit 8)	CDC23	-0.177584	0.291357	-0.354581	0.132578	-0.0981851	0.498248	-0.1772	0.354138	0.0797637	0.521133
Q5SXM8	DNL-type zinc finger protein (Hsp70-escort protein 1) (HEP1) (mtHsp70-escort protein)	DNLZ	-0.177514	0.403426	-0.0240955	0.954132	-0.166582	0.57022	0.153066	0.575704	0.0118605	0.954963
Q16637	Survival motor neuron protein (Component of gems 1) (Gemin-1)	SMN1	-0.177026	0.369408	-0.498231	0.180158	-0.117692	0.527483	-0.320588	0.407421	0.0600273	0.711548
Q9UNS1	Protein timeless homolog (hTIM)	TIMELESS	-0.176815	0.445128	-0.342906	0.23317	-0.0412682	0.857061	-0.165883	0.60156	0.134687	0.274746
P11117	Lysosomal acid phosphatase (LAP) (EC 3.1.3.2)	ACP2	-0.176801	0.729646	-0.161887	0.782218	-0.0363435	0.845849	0.0151088	0.973699	0.140372	0.700168
Q9BZX2	Uridine-cytidine kinase 2 (UCK 2) (EC 2.7.1.48) (Cytidine monophosphokinase 2) (Testis-specific protein TSA903) (Uridine monophosphokinase 2)	UCK2	-0.176696	0.311669	-0.58745	0.128986	-0.249964	0.321393	-0.410255	0.383871	-0.0742054	0.740335
Q96GM8	Target of EGR1 protein 1	TOE1	-0.176563	0.243093	-0.227085	0.269799	-0.218542	0.205736	-0.0497052	0.775691	-0.0408063	0.779637
Q9NV96	Cell cycle control protein 50A (P4-ATPase flippase complex beta subunit TMEM30A) (Transmembrane protein 30A)	TMEM30A	-0.176555	0.485391	-0.131643	0.756801	0.127158	0.693791	0.0441034	0.888711	0.303736	0.196769
Q8N4C8	Misshapen-like kinase 1 (EC 2.7.11.1) (GCK family kinase MiNK) (MAPK/ERK kinase kinase kinase 6) (MEK kinase kinase 6) (MEKKK 6) (Misshapen/NIK-related kinase) (Mitogen-activated protein kinase kinase kinase kinase 6)	MINK1	-0.176322	0.384026	-0.165323	0.500991	0.108332	0.581071	0.0104726	0.974462	0.28499	0.157875
Q9HCG8	Pre-mRNA-splicing factor CWC22 homolog (Nucampholin homolog) (fSAPb)	CWC22	-0.176258	0.239246	-0.0885376	0.623685	-0.0957726	0.518839	0.0877448	0.570302	0.0804508	0.548365
Q9P2D3	HEAT repeat-containing protein 5B	HEATR5B	-0.176251	0.563204	-0.395929	0.351398	-0.586406	0.151017	-0.22095	0.544495	-0.411195	0.212855
O96000	NADH dehydrogenase [ubiquinone] 1 beta subcomplex subunit 10 (Complex I-PDSW) (CI-PDSW) (NADH-ubiquinone oxidoreductase PDSW subunit)	NDUFB10	-0.17589	0.374382	0.0050439	0.988254	-0.303152	0.104416	0.181322	0.454983	-0.127684	0.435658
Q68CQ4	Digestive organ expansion factor homolog	DIEXF	-0.175602	0.402263	0.566196	0.197366	-0.0600391	0.712868	0.742129	0.152132	0.116547	0.405489
Q7Z3U7	Protein MON2 homolog (Protein SF21)	MON2	-0.175299	0.3813	0.0201262	0.9447	0.00299355	0.987123	0.196128	0.295508	0.179196	0.184276
P27540	Aryl hydrocarbon receptor nuclear translocator (ARNT protein) (Class E basic helix-loop-helix protein 2) (bHLHe2) (Dioxin receptor, nuclear translocator) (Hypoxia-inducible factor 1-beta) (HIF-1-beta) (HIF1-beta)	ARNT	-0.175017	0.482924	0.151085	0.585806	0.670187	0.0686875	0.326535	0.263477	0.844655	0.0739256
Q9C0D5	Protein TANC1 (Tetratricopeptide repeat, ankyrin repeat and coiled-coil domain-containing protein 1)	TANC1	-0.17467	0.349576	-0.0884715	0.720086	-0.226662	0.287222	0.0858889	0.718856	-0.0522523	0.722192
Q13362	Serine/threonine-protein phosphatase 2A 56 kDa regulatory subunit gamma isoform (PP2A B subunit isoform B'-gamma) (PP2A B subunit isoform B56-gamma) (PP2A B subunit isoform PR61-gamma) (PP2A B subunit isoform R5-gamma) (Renal carcinoma antigen NY-REN-29)	PPP2R5C	-0.174662	0.375675	-0.264491	0.309704	-0.032963	0.891714	-0.0903261	0.689369	0.14108	0.422263
Q9H977	WD repeat-containing protein 54	WDR54	-0.174621	0.56632	0.0565835	0.8958	1.03773	0.0825816	0.230203	0.535561	1.21226	0.074219
P54760	Ephrin type-B receptor 4 (EC 2.7.10.1) (Hepatoma transmembrane kinase) (Tyrosine-protein kinase TYRO11)	EPHB4	-0.174591	0.407778	-0.199302	0.379377	-0.0354862	0.857061	-0.0247975	0.903872	0.138626	0.307048
Q69YN4	Protein virilizer homolog	VIRMA	-0.174493	0.431791	-0.305585	0.178988	-0.0763295	0.607858	-0.13091	0.487975	0.0983765	0.502102
Q12800	Alpha-globin transcription factor CP2 (SAA3 enhancer factor) (Transcription factor LSF)	TFCP2	-0.174442	0.449825	-0.0116975	0.954094	0.149032	0.346643	0.162694	0.545652	0.323354	0.264468
P63172	Dynein light chain Tctex-type 1 (Protein CW-1) (T-complex testis-specific protein 1 homolog)	DYNLT1	-0.174255	0.361584	-0.0228692	0.924735	0.191714	0.246511	0.151845	0.567299	0.366309	0.119425
Q9P289	Serine/threonine-protein kinase 26 (EC 2.7.11.1) (MST3 and SOK1-related kinase) (Mammalian STE20-like protein kinase 4) (MST-4) (STE20-like kinase MST4) (Serine/threonine-protein kinase MASK)	STK26	-0.174025	0.509585	-0.172973	0.410805	0.200832	0.299533	0.000609969	0.998091	0.374846	0.125346
P82979	SAP domain-containing ribonucleoprotein (Cytokine-induced protein of 29 kDa) (Nuclear protein Hcc-1) (Proliferation-associated cytokine-inducible protein CIP29)	SARNP	-0.17389	0.264329	0.1308	0.515217	-0.0411829	0.778558	0.304628	0.271052	0.133044	0.373953
P19447	General transcription and DNA repair factor IIH helicase subunit XPB (TFIIH subunit XPB) (EC 3.6.4.12) (Basic transcription factor 2 89 kDa subunit) (BTF2 p89) (DNA excision repair protein ERCC-3) (DNA repair protein complementing XP-B cells) (TFIIH basal transcription factor complex 89 kDa subunit) (TFIIH 89 kDa subunit) (TFIIH p89) (Xeroderma pigmentosum group B-complementing protein)	ERCC3	-0.173711	0.292204	-0.0456478	0.837882	-0.219687	0.222	0.127458	0.487793	-0.0468743	0.750999
Q9Y3C7	Mediator of RNA polymerase II transcription subunit 31 (Mediator complex subunit 31) (Mediator complex subunit SOH1) (hSOH1)	MED31	-0.173636	0.440788	-0.0993131	0.627432	0.151061	0.376271	0.0743049	0.797915	0.324136	0.122917
Q05086	Ubiquitin-protein ligase E3A (EC 2.3.2.26) (E6AP ubiquitin-protein ligase) (HECT-type ubiquitin transferase E3A) (Human papillomavirus E6-associated protein) (Oncogenic protein-associated protein E6-AP) (Renal carcinoma antigen NY-REN-54)	UBE3A	-0.17341	0.287248	-0.122351	0.498283	0.11093	0.475588	0.0512019	0.811554	0.283915	0.111678
O14933	Ubiquitin/ISG15-conjugating enzyme E2 L6 (EC 2.3.2.23) (E2 ubiquitin-conjugating enzyme L6) (Retinoic acid-induced gene B protein) (RIG-B) (UbcH8) (Ubiquitin carrier protein L6) (Ubiquitin-protein ligase L6)	UBE2L6	-0.173387	0.311221	-0.186926	0.379377	0.274143	0.187829	-0.0137202	0.948775	0.447264	0.0825895
Q6SZW1	Sterile alpha and TIR motif-containing protein 1 (Sterile alpha and Armadillo repeat protein) (Sterile alpha motif domain-containing protein 2) (MyD88-5) (SAM domain-containing protein 2) (Tir-1 homolog)	SARM1	-0.173283	0.24803	-0.0717015	0.724619	-0.00931055	0.974379	0.101833	0.555676	0.164137	0.502194
Q7KZ85	Transcription elongation factor SPT6 (hSPT6) (Histone chaperone suppressor of Ty6) (Tat-cotransactivator 2 protein) (Tat-CT2 protein)	SUPT6H	-0.173262	0.256386	-0.291632	0.216513	-0.0652847	0.635916	-0.11889	0.515151	0.107297	0.378912
Q12899	Tripartite motif-containing protein 26 (EC 2.3.2.27) (Acid finger protein) (AFP) (RING finger protein 95) (Zinc finger protein 173)	TRIM26	-0.173174	0.369408	-0.253867	0.372997	-0.143361	0.45601	-0.0815007	0.783512	0.0297974	0.874421
Q6UX72	UDP-GlcNAc:betaGal beta-1,3-N-acetylglucosaminyltransferase 9 (BGnT-9) (Beta-1,3-Gn-T9) (Beta-1,3-N-acetylglucosaminyltransferase 9) (Beta3Gn-T9) (EC 2.4.1.-)	B3GNT9	-0.173171	0.465652	-0.303564	0.261626	0.0829653	0.552504	-0.129364	0.569218	0.256673	0.209136
Q96MX6	WD repeat-containing protein 92 (WD repeat-containing protein Monad)	WDR92	-0.173027	0.367498	-0.134342	0.589265	0.245779	0.338941	0.0380086	0.876109	0.418963	0.152328
Q8NFG4	Folliculin (BHD skin lesion fibrofolliculoma protein) (Birt-Hogg-Dube syndrome protein)	FLCN	-0.172994	0.570241	-0.0634092	0.883071	0.0551957	0.866593	0.109695	0.768485	0.227741	0.411742
Q9UBB6	Neurochondrin	NCDN	-0.172882	0.469179	-0.324504	0.201175	-0.0105387	0.966754	-0.152085	0.43069	0.162076	0.504321
P13284	Gamma-interferon-inducible lysosomal thiol reductase (EC 1.8.-.-) (Gamma-interferon-inducible protein IP-30) (Legumaturain)	IFI30	-0.172751	0.334287	-0.140432	0.458487	-0.206185	0.210842	0.0325929	0.908124	-0.0337359	0.875488
Q99832	T-complex protein 1 subunit eta (TCP-1-eta) (CCT-eta) (HIV-1 Nef-interacting protein) [Cleaved into: T-complex protein 1 subunit eta, N-terminally processed]	CCT7	-0.172725	0.293883	0.00568954	0.982613	-0.219117	0.204385	0.178112	0.346377	-0.0461403	0.713212
Q8N7R7	Cyclin-Y-like protein 1	CCNYL1	-0.172697	0.329315	0.0111185	0.958897	-0.0811852	0.599479	0.183273	0.328934	0.0911658	0.473913
Q13347	Eukaryotic translation initiation factor 3 subunit I (eIF3i) (Eukaryotic translation initiation factor 3 subunit 2) (TGF-beta receptor-interacting protein 1) (TRIP-1) (eIF-3-beta) (eIF3 p36)	EIF3I	-0.172372	0.275201	-0.35518	0.141108	-0.213276	0.193027	-0.182618	0.315773	-0.0410129	0.736139
O75071	EF-hand calcium-binding domain-containing protein 14	EFCAB14	-0.172267	0.537347	-0.218184	0.425002	-0.0860661	0.730294	-0.0458994	0.867181	0.0872671	0.587529
P55769	NHP2-like protein 1 (High mobility group-like nuclear protein 2 homolog 1) (OTK27) (SNU13 homolog) (hSNU13) (U4/U6.U5 small nuclear ribonucleoprotein SNU13) (U4/U6.U5 tri-snRNP 15.5 kDa protein) [Cleaved into: NHP2-like protein 1, N-terminally processed]	SNU13	-0.172057	0.376297	-0.100819	0.622824	-0.246841	0.166659	0.0716001	0.768965	-0.0746352	0.668135
Q08AG7	Mitotic-spindle organizing protein 1 (Mitotic-spindle organizing protein associated with a ring of gamma-tubulin 1)	MZT1	-0.172046	0.279088	-0.521112	0.136628	-0.205132	0.211725	-0.347865	0.37085	-0.0321227	0.860464
O14497	AT-rich interactive domain-containing protein 1A (ARID domain-containing protein 1A) (B120) (BRG1-associated factor 250) (BAF250) (BRG1-associated factor 250a) (BAF250A) (Osa homolog 1) (hOSA1) (SWI-like protein) (SWI/SNF complex protein p270) (SWI/SNF-related, matrix-associated, actin-dependent regulator of chromatin subfamily F member 1) (hELD)	ARID1A	-0.171838	0.275929	-0.191589	0.348661	-0.131796	0.384315	-0.0203997	0.91202	0.0399243	0.740379
O14548	Cytochrome c oxidase subunit 7A-related protein, mitochondrial (COX7a-related protein) (Cytochrome c oxidase subunit VIIa-related protein) (EB1)	COX7A2L	-0.171814	0.310007	-0.43493	0.0944343	-0.381632	0.0869202	-0.263703	0.226194	-0.210017	0.161755
Q6ZMI0	Protein phosphatase 1 regulatory subunit 21 (Coiled-coil domain-containing protein 128) (KLRAQ motif-containing protein 1)	PPP1R21	-0.171715	0.409987	0.0599557	0.784996	0.145648	0.320098	0.231757	0.28407	0.317039	0.191372
Q15233	Non-POU domain-containing octamer-binding protein (NonO protein) (54 kDa nuclear RNA- and DNA-binding protein) (55 kDa nuclear protein) (DNA-binding p52/p100 complex, 52 kDa subunit) (NMT55) (p54(nrb)) (p54nrb)	NONO	-0.171542	0.296191	-0.163612	0.385146	-0.149947	0.370213	0.00772382	0.974951	0.021745	0.899829
Q9H9E3	Conserved oligomeric Golgi complex subunit 4 (COG complex subunit 4) (Component of oligomeric Golgi complex 4)	COG4	-0.17151	0.296191	-0.037882	0.853723	0.103929	0.51464	0.133106	0.462461	0.275414	0.212209
P06756	Integrin alpha-V (Vitronectin receptor) (Vitronectin receptor subunit alpha) (CD antigen CD51) [Cleaved into: Integrin alpha-V heavy chain; Integrin alpha-V light chain]	ITGAV	-0.171424	0.335885	0.0458862	0.815957	0.159006	0.277473	0.217397	0.334324	0.330193	0.136436
P17098	Zinc finger protein 8 (Zinc finger protein HF.18)	ZNF8	-0.171368	0.574279	-0.077041	0.855824	0.232661	0.444444	0.0949116	0.802609	0.404903	0.217121
Q8IWZ8	SURP and G-patch domain-containing protein 1 (RNA-binding protein RBP) (Splicing factor 4)	SUGP1	-0.171286	0.358112	-0.00335151	0.991074	-0.0613088	0.682601	0.168818	0.346465	0.109441	0.406703
P51531	Probable global transcription activator SNF2L2 (EC 3.6.4.-) (ATP-dependent helicase SMARCA2) (BRG1-associated factor 190B) (BAF190B) (Protein brahma homolog) (hBRM) (SNF2-alpha) (SWI/SNF-related matrix-associated actin-dependent regulator of chromatin subfamily A member 2)	SMARCA2	-0.17086	0.397556	-0.0763968	0.742846	0.0108893	0.963367	0.0942093	0.606556	0.181474	0.229848
Q8NFF5	FAD synthase (EC 2.7.7.2) (FAD pyrophosphorylase) (FMN adenylyltransferase) (Flavin adenine dinucleotide synthase) [Includes: Molybdenum cofactor biosynthesis protein-like region; FAD synthase region]	FLAD1	-0.170796	0.264175	0.0759643	0.723888	0.0730363	0.665662	0.245715	0.334324	0.243476	0.215587
Q13042	Cell division cycle protein 16 homolog (Anaphase-promoting complex subunit 6) (APC6) (CDC16 homolog) (CDC16Hs) (Cyclosome subunit 6)	CDC16	-0.170692	0.277114	-0.179109	0.437801	-0.160909	0.346643	-0.00861842	0.97243	0.00978334	0.942667
P24941	Cyclin-dependent kinase 2 (EC 2.7.11.22) (Cell division protein kinase 2) (p33 protein kinase)	CDK2	-0.170621	0.291357	-0.330822	0.163526	0.0545091	0.737174	-0.160149	0.364171	0.224543	0.134791
P15880	40S ribosomal protein S2 (40S ribosomal protein S4) (Protein LLRep3) (Small ribosomal subunit protein uS5)	RPS2	-0.170492	0.260571	-0.225849	0.264023	-0.236594	0.153884	-0.0558263	0.729901	-0.0665382	0.605648
Q9UBF2	Coatomer subunit gamma-2 (Gamma-2-coat protein) (Gamma-2-COP)	COPG2	-0.170411	0.354349	-0.24423	0.244019	-0.105202	0.637405	-0.0735454	0.686256	0.065137	0.639943
Q92989	Polyribonucleotide 5'-hydroxyl-kinase Clp1 (EC 2.7.1.78) (Polyadenylation factor Clp1) (Polynucleotide kinase Clp1) (Pre-mRNA cleavage complex II protein Clp1)	CLP1	-0.170403	0.406087	0.115701	0.81025	0.170074	0.539361	0.285937	0.61201	0.340915	0.326767
Q9HCU9	Breast cancer metastasis-suppressor 1	BRMS1	-0.169994	0.333422	-0.0418906	0.8958	0.0721057	0.691397	0.128113	0.540298	0.24154	0.285074
Q6XE24	RNA-binding motif, single-stranded-interacting protein 3	RBMS3	-0.169745	0.578508	-0.375197	0.371028	-0.514573	0.177991	-0.207561	0.564461	-0.345564	0.265151
A5YM69	Rho guanine nucleotide exchange factor 35 (Rho guanine nucleotide exchange factor 5-like protein)	ARHGEF35	-0.169527	0.384026	-0.680527	0.0729793	0.364134	0.24577	-0.511617	0.197942	0.533325	0.162505
P28347	Transcriptional enhancer factor TEF-1 (NTEF-1) (Protein GT-IIC) (TEA domain family member 1) (TEAD-1) (Transcription factor 13) (TCF-13)	TEAD1	-0.169502	0.470937	0.0482659	0.862882	-0.179267	0.452894	0.218406	0.380207	-0.010002	0.949864
Q9H7B4	Histone-lysine N-methyltransferase SMYD3 (EC 2.1.1.43) (SET and MYND domain-containing protein 3) (Zinc finger MYND domain-containing protein 1)	SMYD3	-0.169453	0.676985	0.174992	0.507976	0.297033	0.313	0.344786	0.560166	0.466789	0.415057
P14373	Zinc finger protein RFP (EC 2.3.2.27) (RING finger protein 76) (RING-type E3 ubiquitin transferase TRIM27) (Ret finger protein) (Tripartite motif-containing protein 27)	TRIM27	-0.169345	0.375669	-0.225516	0.285581	-0.261872	0.189005	-0.0560142	0.740318	-0.0927667	0.487059
Q9UKX7	Nuclear pore complex protein Nup50 (50 kDa nucleoporin) (Nuclear pore-associated protein 60 kDa-like) (Nucleoporin Nup50)	NUP50	-0.169101	0.280261	-0.260586	0.20943	-0.203903	0.18294	-0.0910014	0.658805	-0.0345736	0.808119
Q9Y496	Kinesin-like protein KIF3A (Microtubule plus end-directed kinesin motor 3A)	KIF3A	-0.168945	0.376384	0.0359335	0.8958	0.272024	0.229945	0.204089	0.401151	0.44084	0.108134
P49848	Transcription initiation factor TFIID subunit 6 (RNA polymerase II TBP-associated factor subunit E) (Transcription initiation factor TFIID 70 kDa subunit) (TAF(II)70) (TAFII-70) (TAFII70) (Transcription initiation factor TFIID 80 kDa subunit) (TAF(II)80) (TAFII-80) (TAFII80)	TAF6	-0.168575	0.354933	-0.115752	0.66231	-0.0795509	0.719852	0.0527518	0.774723	0.0897123	0.522531
Q8IU81	Interferon regulatory factor 2-binding protein 1 (IRF-2-binding protein 1) (IRF-2BP1) (Probable E3 ubiquitin-protein ligase IRF2BP1) (EC 2.3.2.27) (Probable RING-type E3 ubiquitin transferase IRF2BP1)	IRF2BP1	-0.168513	0.407059	-0.27351	0.321023	-0.0332892	0.887773	-0.105088	0.716426	0.135545	0.549124
P40261	Nicotinamide N-methyltransferase (EC 2.1.1.1)	NNMT	-0.168482	0.477701	-0.377285	0.334356	0.145252	0.417623	-0.208741	0.504026	0.313894	0.09312
P82094	TATA element modulatory factor (TMF) (Androgen receptor coactivator 160 kDa protein) (Androgen receptor-associated protein of 160 kDa)	TMF1	-0.168448	0.256386	-0.0434305	0.82692	0.0491739	0.735293	0.124655	0.448895	0.217107	0.151648
O60341	Lysine-specific histone demethylase 1A (EC 1.-.-.-) (BRAF35-HDAC complex protein BHC110) (Flavin-containing amine oxidase domain-containing protein 2)	KDM1A	-0.168287	0.352411	-0.409662	0.113277	0.194283	0.197168	-0.240824	0.24953	0.363404	0.0900878
Q92600	CCR4-NOT transcription complex subunit 9 (Cell differentiation protein RQCD1 homolog) (Rcd-1)	CNOT9	-0.168268	0.469555	-0.146768	0.594899	-0.0189846	0.93515	0.0214622	0.933905	0.149932	0.556578
Q9UBQ5	Eukaryotic translation initiation factor 3 subunit K (eIF3k) (Eukaryotic translation initiation factor 3 subunit 12) (Muscle-specific gene M9 protein) (PLAC-24) (eIF-3 p25) (eIF-3 p28)	EIF3K	-0.168171	0.292125	-0.34348	0.139804	-0.204946	0.193005	-0.174828	0.330676	-0.0368799	0.765469
Q9C0I1	Myotubularin-related protein 12 (Phosphatidylinositol 3 phosphate 3-phosphatase adapter subunit) (3-PAP) (3-phosphatase adapter protein)	MTMR12	-0.167973	0.444233	-0.258657	0.3218	-0.00290856	0.989368	-0.0908725	0.740318	0.165571	0.454829
Q9H9B1	Histone-lysine N-methyltransferase EHMT1 (EC 2.1.1.-) (EC 2.1.1.43) (Euchromatic histone-lysine N-methyltransferase 1) (Eu-HMTase1) (G9a-like protein 1) (GLP) (GLP1) (Histone H3-K9 methyltransferase 5) (H3-K9-HMTase 5) (Lysine N-methyltransferase 1D)	EHMT1	-0.167661	0.285234	-0.187304	0.341993	-0.231463	0.192525	-0.0199447	0.91202	-0.0639058	0.649601
P42677	40S ribosomal protein S27 (Metallopan-stimulin 1) (MPS-1) (Small ribosomal subunit protein eS27)	RPS27	-0.167599	0.319807	-0.286896	0.189171	-0.278298	0.116551	-0.118916	0.45805	-0.110584	0.407541
Q96QC0	Serine/threonine-protein phosphatase 1 regulatory subunit 10 (MHC class I region proline-rich protein CAT53) (PP1-binding protein of 114 kDa) (Phosphatase 1 nuclear targeting subunit) (Protein FB19) (p99)	PPP1R10	-0.167516	0.260571	-0.127345	0.491867	-0.233392	0.153884	0.0400568	0.813135	-0.0654345	0.569422
Q92616	eIF-2-alpha kinase activator GCN1 (GCN1 eIF-2-alpha kinase activator homolog) (GCN1-like protein 1) (General control of amino-acid synthesis 1-like protein 1) (Translational activator GCN1) (HsGCN1)	GCN1	-0.166907	0.260571	-0.214126	0.304953	0.0165054	0.919081	-0.0476371	0.819101	0.183391	0.204529
Q9HCK8	Chromodomain-helicase-DNA-binding protein 8 (CHD-8) (EC 3.6.4.12) (ATP-dependent helicase CHD8) (Helicase with SNF2 domain 1)	CHD8	-0.166684	0.273705	-0.252097	0.262428	-0.0974431	0.498248	-0.0855315	0.618663	0.0692748	0.549124
Q9HAU5	Regulator of nonsense transcripts 2 (Nonsense mRNA reducing factor 2) (Up-frameshift suppressor 2 homolog) (hUpf2)	UPF2	-0.166485	0.515705	-0.185792	0.529779	-0.108307	0.630061	-0.018473	0.946	0.0586719	0.615703
Q9BVL4	Selenoprotein O (SelO)	SELENOO	-0.166429	0.562701	-0.252399	0.334356	0.297404	0.309834	-0.0850541	0.79062	0.463473	0.326602
P20936	Ras GTPase-activating protein 1 (GAP) (GTPase-activating protein) (RasGAP) (Ras p21 protein activator) (p120GAP)	RASA1	-0.166413	0.477435	0.536885	0.553066	0.886107	0.128006	0.703148	0.454983	1.09157	0.13714
Q5RKV6	Exosome complex component MTR3 (Exosome component 6) (mRNA transport regulator 3 homolog) (hMtr3) (p11)	EXOSC6	-0.166406	0.381081	-0.214315	0.328914	-0.142171	0.312253	-0.0475569	0.802609	0.0249489	0.875349
Q9NQS7	Inner centromere protein	INCENP	-0.166335	0.480326	-0.232382	0.347287	-0.360265	0.126486	-0.0662036	0.708442	-0.193875	0.236017
P52732	Kinesin-like protein KIF11 (Kinesin-like protein 1) (Kinesin-like spindle protein HKSP) (Kinesin-related motor protein Eg5) (Thyroid receptor-interacting protein 5) (TR-interacting protein 5) (TRIP-5)	KIF11	-0.16628	0.269047	-0.391917	0.131718	-0.258529	0.196758	-0.226288	0.297965	-0.0926045	0.51913
Q9NRF9	DNA polymerase epsilon subunit 3 (EC 2.7.7.7) (Arsenic-transactivated protein) (AsTP) (Chromatin accessibility complex 17 kDa protein) (CHRAC-17) (HuCHRAC17) (DNA polymerase II subunit 3) (DNA polymerase epsilon subunit p17)	POLE3	-0.16605	0.401855	-0.280903	0.30122	0.150582	0.386045	-0.115499	0.529956	0.316564	0.0916796
Q9BVG4	Protein PBDC1 (Polysaccharide biosynthesis domain-containing protein 1)	PBDC1	-0.165964	0.338926	-0.16508	0.486912	0.158024	0.322548	0.000723266	0.997667	0.323851	0.0825895
P55010	Eukaryotic translation initiation factor 5 (eIF-5)	EIF5	-0.165889	0.278884	-0.00623754	0.980796	-0.0521731	0.712088	0.160175	0.364171	0.11357	0.343109
Q96K19	E3 ubiquitin-protein ligase RNF170 (EC 2.3.2.27) (Putative LAG1-interacting protein) (RING finger protein 170) (RING-type E3 ubiquitin transferase RNF170)	RNF170	-0.165859	0.386829	-0.371229	0.258822	-0.371048	0.210842	-0.205837	0.51897	-0.204166	0.403392
Q15165	Serum paraoxonase/arylesterase 2 (PON 2) (EC 3.1.1.2) (EC 3.1.1.81) (Aromatic esterase 2) (A-esterase 2) (Serum aryldialkylphosphatase 2)	PON2	-0.165586	0.275201	-0.0505711	0.819106	-0.177083	0.250425	0.115114	0.515151	-0.0117963	0.939247
O75717	WD repeat and HMG-box DNA-binding protein 1 (Acidic nucleoplasmic DNA-binding protein 1) (And-1)	WDHD1	-0.165262	0.286518	-0.26429	0.189171	-0.177406	0.291007	-0.0993989	0.545652	-0.0124515	0.929532
Q2TAY7	WD40 repeat-containing protein SMU1 (Smu-1 suppressor of mec-8 and unc-52 protein homolog) [Cleaved into: WD40 repeat-containing protein SMU1, N-terminally processed]	SMU1	-0.16477	0.280118	-0.132464	0.463225	-0.008614	0.967422	0.0322133	0.867687	0.156892	0.408536
Q15417	Calponin-3 (Calponin, acidic isoform)	CNN3	-0.164644	0.368843	-0.460051	0.148623	0.375442	0.127014	-0.296062	0.23291	0.539487	0.0541687
Q99653	Calcineurin B homologous protein 1 (Calcineurin B-like protein) (Calcium-binding protein CHP) (Calcium-binding protein p22) (EF-hand calcium-binding domain-containing protein p22)	CHP1	-0.1645	0.311507	-0.126095	0.542476	-0.168956	0.253625	0.0386869	0.819101	-0.00470779	0.968165
Q03468	DNA excision repair protein ERCC-6 (EC 3.6.4.-) (ATP-dependent helicase ERCC6) (Cockayne syndrome protein CSB)	ERCC6	-0.164472	0.284554	-0.0553582	0.855715	0.0281448	0.864349	0.108599	0.644256	0.19255	0.203376
P04899	Guanine nucleotide-binding protein G(i) subunit alpha-2 (Adenylate cyclase-inhibiting G alpha protein)	GNAI2	-0.164337	0.310489	-0.0450729	0.822336	-0.0207464	0.900138	0.118867	0.571268	0.144307	0.259611
P21953	2-oxoisovalerate dehydrogenase subunit beta, mitochondrial (EC 1.2.4.4) (Branched-chain alpha-keto acid dehydrogenase E1 component beta chain) (BCKDE1B) (BCKDH E1-beta)	BCKDHB	-0.164282	0.481972	-0.00031116	0.998526	-0.0629817	0.652526	0.163568	0.504026	0.101174	0.587681
P15941	Mucin-1 (MUC-1) (Breast carcinoma-associated antigen DF3) (Cancer antigen 15-3) (CA 15-3) (Carcinoma-associated mucin) (Episialin) (H23AG) (Krebs von den Lungen-6) (KL-6) (PEMT) (Peanut-reactive urinary mucin) (PUM) (Polymorphic epithelial mucin) (PEM) (Tumor-associated epithelial membrane antigen) (EMA) (Tumor-associated mucin) (CD antigen CD227) [Cleaved into: Mucin-1 subunit alpha (MUC1-NT) (M…	MUC1	-0.164122	0.406455	-0.0013434	0.996385	0.856703	0.0655293	0.162984	0.529956	1.02089	0.074219
P51970	NADH dehydrogenase [ubiquinone] 1 alpha subcomplex subunit 8 (Complex I-19kD) (CI-19kD) (Complex I-PGIV) (CI-PGIV) (NADH-ubiquinone oxidoreductase 19 kDa subunit)	NDUFA8	-0.163861	0.284554	0.0999145	0.622132	-0.520515	0.0538143	0.263333	0.23291	-0.356816	0.0813096
O94985	Calsyntenin-1 (Alcadein-alpha) (Alc-alpha) (Alzheimer-related cadherin-like protein) (Non-classical cadherin XB31alpha) [Cleaved into: Soluble Alc-alpha (SAlc-alpha); CTF1-alpha (C-terminal fragment 1-alpha)]	CLSTN1	-0.163268	0.593942	-0.174621	0.661609	0.716332	0.120522	-0.0101344	0.982132	0.879706	0.0901571
Q71F23	Centromere protein U (CENP-U) (Centromere protein of 50 kDa) (CENP-50) (Interphase centromere complex protein 24) (KSHV latent nuclear antigen-interacting protein 1) (MLF1-interacting protein) (Polo-box-interacting protein 1)	CENPU	-0.163268	0.593942	-0.296899	0.45819	-0.411195	0.238074	-0.132894	0.715274	-0.248108	0.382913
Q7Z412	Peroxisome assembly protein 26 (Peroxin-26)	PEX26	-0.163268	0.593942	-0.498179	0.270567	-0.117161	0.698489	-0.334607	0.40966	0.0468403	0.864973
Q9H9A7	RecQ-mediated genome instability protein 1 (BLM-associated protein of 75 kDa) (BLAP75) (FAAP75)	RMI1	-0.163268	0.593942	-0.0513992	0.904713	-0.279284	0.37393	0.112367	0.762494	-0.115597	0.665752
Q13561	Dynactin subunit 2 (50 kDa dynein-associated polypeptide) (Dynactin complex 50 kDa subunit) (DCTN-50) (p50 dynamitin)	DCTN2	-0.162535	0.413123	-0.154938	0.522683	0.0367502	0.856098	0.00773084	0.972982	0.199112	0.161581
O15550	Lysine-specific demethylase 6A (EC 1.14.11.-) (Histone demethylase UTX) (Ubiquitously-transcribed TPR protein on the X chromosome) (Ubiquitously-transcribed X chromosome tetratricopeptide repeat protein)	KDM6A	-0.162086	0.627669	-0.307624	0.361812	-0.0708469	0.735293	-0.145204	0.451898	0.0915905	0.676906
Q8ND56	Protein LSM14 homolog A (Protein FAM61A) (Protein SCD6 homolog) (Putative alpha-synuclein-binding protein) (AlphaSNBP) (RNA-associated protein 55A) (hRAP55) (hRAP55A)	LSM14A	-0.162046	0.285072	-0.166354	0.374687	-0.0685443	0.660034	-0.00496386	0.982599	0.0929263	0.540414
Q13530	Serine incorporator 3 (Tumor differentially expressed protein 1)	SERINC3	-0.161821	0.56387	0.288918	0.550373	0.231723	0.451407	0.450631	0.562757	0.393518	0.41741
Q8IUC4	Rhophilin-2 (76 kDa RhoB effector protein) (GTP-Rho-binding protein 2) (p76RBE)	RHPN2	-0.161653	0.59661	0.0703893	0.867855	0.297485	0.348802	0.232661	0.529956	0.459432	0.184838
Q9HBL7	Plasminogen receptor (KT) (Plg-R(KT))	PLGRKT	-0.161653	0.59661	0.0813396	0.850025	-0.347399	0.293551	0.243669	0.515151	-0.186065	0.49235
Q9NUX5	Protection of telomeres protein 1 (hPot1) (POT1-like telomere end-binding protein)	POT1	-0.161653	0.59661	-0.139236	0.735058	-0.0247367	0.946898	0.0214797	0.96239	0.136191	0.610537
Q6T4R5	Nance-Horan syndrome protein (Congenital cataracts and dental anomalies protein)	NHS	-0.161601	0.271204	-0.157549	0.514994	-0.254587	0.256894	0.00427136	0.98806	-0.0933408	0.627242
O75410	Transforming acidic coiled-coil-containing protein 1 (Gastric cancer antigen Ga55) (Taxin-1)	TACC1	-0.161454	0.269047	-0.259799	0.250606	-0.120182	0.428247	-0.0977709	0.60901	0.0421856	0.750367
Q9GZP8	Immortalization up-regulated protein (Hepatocyte growth factor activator inhibitor type 2-related small protein) (H2RSP) (HAI-2-related small protein)	IMUP	-0.161323	0.345163	-0.202314	0.483284	0.163236	0.347014	-0.0409818	0.868543	0.324573	0.0825895
Q14677	Clathrin interactor 1 (Clathrin-interacting protein localized in the trans-Golgi region) (Clint) (Enthoprotin) (Epsin-4) (Epsin-related protein) (EpsinR)	CLINT1	-0.161195	0.281121	-0.140091	0.455803	-0.0251548	0.872558	0.0207704	0.926061	0.135679	0.345746
Q9Y375	Complex I intermediate-associated protein 30, mitochondrial (NADH dehydrogenase [ubiquinone] 1 alpha subcomplex assembly factor 1)	NDUFAF1	-0.161068	0.407965	-0.00797446	0.971256	-0.423651	0.0723378	0.153741	0.571923	-0.261869	0.13714
Q12874	Splicing factor 3A subunit 3 (SF3a60) (Spliceosome-associated protein 61) (SAP 61)	SF3A3	-0.161039	0.349772	-0.161207	0.439241	-0.256001	0.139756	-0.000292456	0.998798	-0.0949424	0.469463
O60645	Exocyst complex component 3 (Exocyst complex component Sec6)	EXOC3	-0.160786	0.418917	-0.21527	0.433603	-0.260299	0.300521	-0.0543316	0.822984	-0.0997354	0.597552
Q15257	Serine/threonine-protein phosphatase 2A activator (EC 5.2.1.8) (PP2A, subunit B', PR53 isoform) (Phosphotyrosyl phosphatase activator) (PTPA) (Serine/threonine-protein phosphatase 2A regulatory subunit 4) (Serine/threonine-protein phosphatase 2A regulatory subunit B')	PTPA	-0.160755	0.431656	-0.198225	0.342405	0.297267	0.103413	-0.0368097	0.875023	0.458404	0.0848402
Q9UM00	Calcium load-activated calcium channel (CLAC channel) (Transmembrane and coiled-coil domain-containing protein 1) (Transmembrane and coiled-coil domains protein 4) (Xenogeneic cross-immune protein PCIA3)	TMCO1	-0.160603	0.358112	-0.0704674	0.752363	-0.264629	0.231983	0.0903182	0.554999	-0.103379	0.435288
P05166	Propionyl-CoA carboxylase beta chain, mitochondrial (PCCase subunit beta) (EC 6.4.1.3) (Propanoyl-CoA:carbon dioxide ligase subunit beta)	PCCB	-0.160242	0.277114	0.119009	0.513657	-0.143645	0.35	0.278476	0.236685	0.0171453	0.911459
Q14126	Desmoglein-2 (Cadherin family member 5) (HDGC)	DSG2	-0.160141	0.275677	0.0106039	0.961048	-0.174638	0.229478	0.170719	0.334324	-0.014241	0.910283
O94880	PHD finger protein 14	PHF14	-0.16012	0.320622	-0.0481514	0.809441	-0.0460826	0.778558	0.111978	0.53949	0.114242	0.454241
Q9BTW9	Tubulin-specific chaperone D (Beta-tubulin cofactor D) (tfcD) (SSD-1) (Tubulin-folding cofactor D)	TBCD	-0.160061	0.361372	0.0890897	0.670224	-0.0416151	0.77105	0.249095	0.327239	0.118774	0.39698
Q14129	Protein DGCR6 (DiGeorge syndrome critical region 6)	DGCR6	-0.16004	0.600933	-0.086201	0.841483	-0.41889	0.231138	0.0745054	0.851055	-0.258425	0.365002
Q9UNI6	Dual specificity protein phosphatase 12 (EC 3.1.3.16) (EC 3.1.3.48) (Dual specificity tyrosine phosphatase YVH1)	DUSP12	-0.16004	0.600933	-0.668868	0.185899	0.163499	0.584775	-0.510457	0.291852	0.323082	0.284255
Q9H9Y6	DNA-directed RNA polymerase I subunit RPA2 (RNA polymerase I subunit 2) (EC 2.7.7.6) (DNA-directed RNA polymerase I 135 kDa polypeptide) (RPA135)	POLR1B	-0.159952	0.280889	-0.0416957	0.857844	-0.0810407	0.60433	0.118191	0.511679	0.0785333	0.525786
Q96CB8	Integrator complex subunit 12 (Int12) (PHD finger protein 22)	INTS12	-0.15987	0.272021	-0.0371473	0.856177	0.00972021	0.963608	0.122577	0.508177	0.169717	0.345746
O95782	AP-2 complex subunit alpha-1 (100 kDa coated vesicle protein A) (Adaptor protein complex AP-2 subunit alpha-1) (Adaptor-related protein complex 2 subunit alpha-1) (Alpha-adaptin A) (Alpha1-adaptin) (Clathrin assembly protein complex 2 alpha-A large chain) (Plasma membrane adaptor HA2/AP2 adaptin alpha A subunit)	AP2A1	-0.159105	0.278884	-0.18978	0.315694	-0.00958346	0.955813	-0.0307176	0.86303	0.149826	0.263814
Q8WUW1	Protein BRICK1 (BRK1)	BRK1	-0.15894	0.303905	-0.0924205	0.708039	0.0726525	0.587527	0.0659601	0.788583	0.231347	0.148893
Q13535	Serine/threonine-protein kinase ATR (EC 2.7.11.1) (Ataxia telangiectasia and Rad3-related protein) (FRAP-related protein 1)	ATR	-0.158736	0.343641	-0.213713	0.274717	-0.0923277	0.528651	-0.0547978	0.790288	0.0675963	0.630706
P62263	40S ribosomal protein S14 (Small ribosomal subunit protein uS11)	RPS14	-0.158676	0.318666	-0.000947649	0.997187	-0.190134	0.217386	0.15791	0.417777	-0.0309411	0.799273
Q2TB10	Zinc finger protein 800	ZNF800	-0.158674	0.401855	-0.00966894	0.969175	-0.385702	0.12427	0.148798	0.410958	-0.227219	0.435236
O94842	TOX high mobility group box family member 4 (Epidermal Langerhans cell protein LCP1)	TOX4	-0.158672	0.298639	0.0685553	0.754128	-0.269726	0.125603	0.226468	0.34516	-0.111051	0.376572
Q01970	1-phosphatidylinositol 4,5-bisphosphate phosphodiesterase beta-3 (EC 3.1.4.11) (Phosphoinositide phospholipase C-beta-3) (Phospholipase C-beta-3) (PLC-beta-3)	PLCB3	-0.158626	0.272021	-0.0931145	0.60354	0.0365404	0.80147	0.0651342	0.688109	0.194511	0.166532
P55199	RNA polymerase II elongation factor ELL (Eleven-nineteen lysine-rich leukemia protein)	ELL	-0.15857	0.409983	-0.0517995	0.867772	-0.0941651	0.660034	0.106483	0.581513	0.0649117	0.657171
O75167	Phosphatase and actin regulator 2	PHACTR2	-0.158429	0.60442	-0.107803	0.801049	0.319618	0.322889	0.051024	0.90006	0.478195	0.17564
Q8IYL3	UPF0688 protein C1orf174	C1orf174	-0.15818	0.472397	-0.0735148	0.782842	-0.109615	0.600609	0.0855522	0.726676	-0.018512	0.897042
Q15058	Kinesin-like protein KIF14	KIF14	-0.158055	0.34407	-0.189285	0.330378	-0.0360338	0.80414	-0.0315329	0.90401	0.121636	0.403708
Q8N2F6	Armadillo repeat-containing protein 10 (Splicing variant involved in hepatocarcinogenesis protein)	ARMC10	-0.157898	0.317404	0.0435997	0.855326	-0.267978	0.176887	0.201247	0.339277	-0.109981	0.489006
Q96GM5	SWI/SNF-related matrix-associated actin-dependent regulator of chromatin subfamily D member 1 (60 kDa BRG-1/Brm-associated factor subunit A) (BRG1-associated factor 60A) (BAF60A) (SWI/SNF complex 60 kDa subunit)	SMARCD1	-0.157886	0.373515	-0.341407	0.142918	-0.237854	0.173203	-0.184355	0.342718	-0.0797779	0.534521
Q96MU7	YTH domain-containing protein 1 (Splicing factor YT521) (YT521-B)	YTHDC1	-0.157823	0.334287	-0.0101993	0.969628	-0.0375815	0.847935	0.147591	0.53949	0.120076	0.386789
P35527	Keratin, type I cytoskeletal 9 (Cytokeratin-9) (CK-9) (Keratin-9) (K9)	KRT9	-0.157792	0.754763	0.176061	0.776067	-0.573811	0.131585	0.333906	0.785612	-0.415724	0.496232
O15381	Nuclear valosin-containing protein-like (NVLp) (Nuclear VCP-like protein)	NVL	-0.157581	0.330071	-0.057826	0.820413	-0.13262	0.393229	0.0998636	0.578607	0.0248298	0.85322
Q16186	Proteasomal ubiquitin receptor ADRM1 (110 kDa cell membrane glycoprotein) (Gp110) (Adhesion-regulating molecule 1) (ARM-1) (Proteasome regulatory particle non-ATPase 13) (hRpn13) (Rpn13 homolog)	ADRM1	-0.157405	0.288977	-0.250782	0.296499	-0.0899757	0.621397	-0.0934053	0.652738	0.0666424	0.644035
Q15717	ELAV-like protein 1 (Hu-antigen R) (HuR)	ELAVL1	-0.157398	0.271787	-0.05477	0.803619	-0.124798	0.471791	0.103109	0.566869	0.0328179	0.84704
Q96CM8	Acyl-CoA synthetase family member 2, mitochondrial (EC 6.2.1.-)	ACSF2	-0.157103	0.363963	-0.0194097	0.93084	0.0665275	0.763641	0.137624	0.551025	0.223285	0.319407
Q9Y371	Endophilin-B1 (Bax-interacting factor 1) (Bif-1) (SH3 domain-containing GRB2-like protein B1)	SH3GLB1	-0.157028	0.321893	-0.147706	0.471678	0.198889	0.194997	0.0091957	0.977252	0.35619	0.079561
Q6MZP7	Protein lin-54 homolog (CXC domain-containing protein 1)	LIN54	-0.156997	0.469505	-0.203877	0.378619	-0.0844633	0.615124	-0.0474806	0.802609	0.0726428	0.573237
Q9NUQ9	Protein FAM49B (L1)	FAM49B	-0.156869	0.272021	-0.230698	0.259621	0.123139	0.412041	-0.0745634	0.663884	0.279501	0.111684
P62280	40S ribosomal protein S11 (Small ribosomal subunit protein uS17)	RPS11	-0.15686	0.272021	-0.18079	0.361377	-0.167053	0.246196	-0.0235742	0.906879	-0.00966498	0.934976
Q15051	IQ calmodulin-binding motif-containing protein 1 (Nephrocystin-5) (p53 and DNA damage-regulated IQ motif protein) (PIQ)	IQCB1	-0.15682	0.609	0.402722	0.345104	0.041243	0.902854	0.559737	0.277771	0.197865	0.466687
Q8IY67	Ribonucleoprotein PTB-binding 1 (Protein raver-1)	RAVER1	-0.156732	0.405399	-0.00269734	0.991528	0.0869028	0.571704	0.153369	0.517876	0.242342	0.125395
Q9HC36	rRNA methyltransferase 3, mitochondrial (EC 2.1.1.-) (16S rRNA (guanosine(1370)-2'-O)-methyltransferase) (16S rRNA [Gm1370] 2'-O-methyltransferase) (RNA methyltransferase-like protein 1)	MRM3	-0.156714	0.470937	-0.0645109	0.793368	-0.162729	0.43363	0.0923147	0.56115	-0.00644647	0.981626
Q96GQ5	RUS1 family protein C16orf58	C16orf58	-0.156506	0.46903	-0.242214	0.344248	-0.328277	0.153761	-0.0852359	0.749614	-0.17177	0.383177
Q8WWM7	Ataxin-2-like protein (Ataxin-2 domain protein) (Ataxin-2-related protein)	ATXN2L	-0.156471	0.275201	-0.297682	0.164315	-0.116201	0.417175	-0.141518	0.399946	0.03954	0.764929
Q9P2E3	NFX1-type zinc finger-containing protein 1	ZNFX1	-0.156401	0.347795	-0.326646	0.165964	0.0365521	0.83862	-0.17107	0.402324	0.192796	0.344609
P62993	Growth factor receptor-bound protein 2 (Adapter protein GRB2) (Protein Ash) (SH2/SH3 adapter GRB2)	GRB2	-0.156391	0.330828	-0.259216	0.20943	0.257099	0.161392	-0.102286	0.558559	0.413148	0.0739256
P08571	Monocyte differentiation antigen CD14 (Myeloid cell-specific leucine-rich glycoprotein) (CD antigen CD14) [Cleaved into: Monocyte differentiation antigen CD14, urinary form; Monocyte differentiation antigen CD14, membrane-bound form]	CD14	-0.156259	0.714386	0.0761446	0.827584	-0.159666	0.545218	0.232719	0.514705	-0.00292611	0.988307
P52272	Heterogeneous nuclear ribonucleoprotein M (hnRNP M)	HNRNPM	-0.156183	0.310007	-0.0669276	0.734623	-0.0823501	0.563204	0.0892755	0.585501	0.0739272	0.569894
P41223	Protein BUD31 homolog (Protein EDG-2) (Protein G10 homolog)	BUD31	-0.156166	0.288786	-0.0245771	0.901601	0.0597032	0.663964	0.131507	0.422018	0.215834	0.152328
Q96RN5	Mediator of RNA polymerase II transcription subunit 15 (Activator-recruited cofactor 105 kDa component) (ARC105) (CTG repeat protein 7a) (Mediator complex subunit 15) (Positive cofactor 2 glutamine/Q-rich-associated protein) (PC2 glutamine/Q-rich-associated protein) (TPA-inducible gene 1 protein) (TIG-1) (Trinucleotide repeat-containing gene 7 protein)	MED15	-0.15615	0.463236	-0.0215653	0.943177	0.17715	0.287685	0.134882	0.765591	0.333342	0.115496
P32519	ETS-related transcription factor Elf-1 (E74-like factor 1)	ELF1	-0.156097	0.409408	-0.0386461	0.932522	0.0122152	0.959484	0.11779	0.811578	0.168615	0.347555
Q9NTN3	UDP-glucuronic acid/UDP-N-acetylgalactosamine transporter (UDP-GlcA/UDP-GalNAc transporter) (Solute carrier family 35 member D1) (UDP-galactose transporter-related protein 7) (UGTrel7)	SLC35D1	-0.156052	0.562581	-0.106585	0.73009	-0.198705	0.43437	0.0492098	0.836737	-0.042469	0.796082
Q86UV5	Ubiquitin carboxyl-terminal hydrolase 48 (EC 3.4.19.12) (Deubiquitinating enzyme 48) (Ubiquitin thioesterase 48) (Ubiquitin-specific peptidase 48) (Ubiquitin-specific protease 48) (Ubiquitin-specific-processing protease 48)	USP48	-0.155907	0.458221	-0.106235	0.580333	-0.00431255	0.979163	0.0497286	0.855518	0.151726	0.478877
P55265	Double-stranded RNA-specific adenosine deaminase (DRADA) (EC 3.5.4.37) (136 kDa double-stranded RNA-binding protein) (p136) (Interferon-inducible protein 4) (IFI-4) (K88DSRBP)	ADAR	-0.155666	0.280742	-0.144134	0.446034	-0.144234	0.32952	0.0112417	0.957644	0.0113381	0.926404
Q8NHV4	Protein NEDD1 (Neural precursor cell expressed developmentally down-regulated protein 1) (NEDD-1)	NEDD1	-0.15556	0.279312	-0.162207	0.409092	-0.151819	0.34923	-0.00553825	0.982132	0.00407845	0.977086
Q8IV48	3'-5' exoribonuclease 1 (EC 3.1.-.-) (3'-5' exonuclease ERI1) (Eri-1 homolog) (Histone mRNA 3'-end-specific exoribonuclease) (Histone mRNA 3'-exonuclease 1) (Protein 3'hExo) (HEXO)	ERI1	-0.155546	0.459489	0.049855	0.855096	0.332211	0.1539	0.205233	0.399946	0.487515	0.107402
Q96HQ2	CDKN2AIP N-terminal-like protein (CDKN2A-interacting protein N-terminal-like protein)	CDKN2AIPNL	-0.155293	0.333422	-0.224459	0.246994	-0.0498524	0.736719	-0.0689985	0.717855	0.105507	0.374796
Q6ZW31	Rho GTPase-activating protein SYDE1 (Synapse defective protein 1 homolog 1) (Protein syd-1 homolog 1)	SYDE1	-0.155213	0.61218	0.22404	0.57443	1.146	0.0734948	0.379621	0.37082	1.301	0.0718569
Q5T3I0	G patch domain-containing protein 4	GPATCH4	-0.155187	0.311669	-0.269933	0.217404	-0.515834	0.0707669	-0.114712	0.622909	-0.359667	0.142305
P78417	Glutathione S-transferase omega-1 (GSTO-1) (EC 2.5.1.18) (Glutathione S-transferase omega 1-1) (GSTO 1-1) (Glutathione-dependent dehydroascorbate reductase) (EC 1.8.5.1) (Monomethylarsonic acid reductase) (MMA(V) reductase) (EC 1.20.4.2) (S-(Phenacyl)glutathione reductase) (SPG-R)	GSTO1	-0.15517	0.39917	-0.374057	0.277706	0.0894044	0.687555	-0.219645	0.441066	0.244104	0.190923
Q9H6R0	ATP-dependent RNA helicase DHX33 (EC 3.6.4.13) (DEAH box protein 33)	DHX33	-0.155103	0.311221	0.0772205	0.795174	-0.434202	0.135333	0.231271	0.499422	-0.279284	0.309548
Q66K74	Microtubule-associated protein 1S (MAP-1S) (BPY2-interacting protein 1) (Microtubule-associated protein 8) (Variable charge Y chromosome 2-interacting protein 1) (VCY2-interacting protein 1) (VCY2IP-1) [Cleaved into: MAP1S heavy chain; MAP1S light chain]	MAP1S	-0.155047	0.547875	-0.252302	0.363617	0.0813024	0.593876	-0.0973633	0.537754	0.236038	0.211503
O75925	E3 SUMO-protein ligase PIAS1 (EC 2.3.2.-) (DEAD/H box-binding protein 1) (E3 SUMO-protein transferase PIAS1) (Gu-binding protein) (GBP) (Protein inhibitor of activated STAT protein 1) (RNA helicase II-binding protein)	PIAS1	-0.155018	0.496782	-0.110137	0.777278	0.195235	0.429958	0.0445033	0.849114	0.350247	0.0884565
P46781	40S ribosomal protein S9 (Small ribosomal subunit protein uS4)	RPS9	-0.154899	0.36895	-0.127036	0.553594	-0.158119	0.275657	0.0284546	0.871166	-0.0033236	0.978921
Q8NC56	LEM domain-containing protein 2 (hLEM2)	LEMD2	-0.154654	0.604989	-0.0884171	0.819729	0.018986	0.908143	0.0656364	0.693333	0.173488	0.502341
Q15024	Exosome complex component RRP42 (Exosome component 7) (Ribosomal RNA-processing protein 42) (p8)	EXOSC7	-0.154611	0.506477	0.0383788	0.857844	0.0121409	0.956179	0.192936	0.436924	0.167367	0.319407
P49366	Deoxyhypusine synthase (DHS) (EC 2.5.1.46)	DHPS	-0.154193	0.374864	-0.0919857	0.647632	0.0238384	0.916713	0.0620281	0.744316	0.178466	0.229841
Q96DI7	U5 small nuclear ribonucleoprotein 40 kDa protein (U5 snRNP 40 kDa protein) (U5-40K) (38 kDa-splicing factor) (Prp8-binding protein) (hPRP8BP) (U5 snRNP-specific 40 kDa protein) (WD repeat-containing protein 57)	SNRNP40	-0.153983	0.282581	-0.0725731	0.730382	-0.165464	0.272621	0.0811077	0.667336	-0.012136	0.92087
Q5T1V6	Probable ATP-dependent RNA helicase DDX59 (EC 3.6.4.13) (DEAD box protein 59) (Zinc finger HIT domain-containing protein 5)	DDX59	-0.153953	0.586805	0.0512539	0.80539	0.00615987	0.979163	0.204668	0.53949	0.160084	0.311008
Q5JTW2	Centrosomal protein of 78 kDa (Cep78)	CEP78	-0.153607	0.615776	-0.655172	0.189171	0.0114956	0.974379	-0.500218	0.297965	0.166073	0.534521
O75616	GTPase Era, mitochondrial (H-ERA) (hERA) (Conserved ERA-like GTPase) (CEGA) (ERA-W) (ERA-like protein 1)	ERAL1	-0.153151	0.384555	-0.0556025	0.793946	-0.362928	0.0818578	0.0977607	0.588914	-0.209319	0.193301
Q9BT25	HAUS augmin-like complex subunit 8 (HEC1/NDC80-interacting centrosome-associated protein 1) (Sarcoma antigen NY-SAR-48)	HAUS8	-0.152996	0.708136	-0.172052	0.52516	-0.0263517	0.909094	-0.0187625	0.967592	0.127281	0.654891
Q13492	Phosphatidylinositol-binding clathrin assembly protein (Clathrin assembly lymphoid myeloid leukemia protein)	PICALM	-0.152697	0.364284	0.0190458	0.938613	0.0196915	0.914829	0.171235	0.352188	0.172668	0.232018
P52429	Diacylglycerol kinase epsilon (DAG kinase epsilon) (EC 2.7.1.107) (Diglyceride kinase epsilon) (DGK-epsilon)	DGKE	-0.152677	0.595641	-0.0657775	0.809633	-0.0929882	0.819259	0.0871214	0.785612	0.060641	0.786963
Q96SY0	Integrator complex subunit 14 (von Willebrand factor A domain-containing protein 9)	INTS14	-0.152167	0.292611	-0.109977	0.572295	-0.152219	0.300521	0.0415538	0.814527	-0.000866559	0.994453
Q9H6U6	Breast carcinoma-amplified sequence 3 (GAOB1)	BCAS3	-0.152003	0.619083	0.182692	0.644823	0.228973	0.451407	0.334568	0.40966	0.380729	0.23539
Q13823	Nucleolar GTP-binding protein 2 (Autoantigen NGP-1)	GNL2	-0.151896	0.339221	-0.302781	0.164315	-0.435262	0.0686875	-0.150367	0.37719	-0.283181	0.126232
P22392	Nucleoside diphosphate kinase B (NDK B) (NDP kinase B) (EC 2.7.4.6) (C-myc purine-binding transcription factor PUF) (Histidine protein kinase NDKB) (EC 2.7.13.3) (nm23-H2)	NME2	-0.151734	0.472351	-0.183204	0.595279	-0.095406	0.751089	-0.0306852	0.906502	0.0570974	0.743402
Q641Q2	WASH complex subunit 2A	WASHC2A	-0.151642	0.360223	0.206384	0.559632	0.0328869	0.843762	0.357946	0.299152	0.184565	0.171878
P33897	ATP-binding cassette sub-family D member 1 (Adrenoleukodystrophy protein) (ALDP)	ABCD1	-0.151581	0.389489	-0.0496979	0.802712	0.0038028	0.979846	0.102103	0.61476	0.155163	0.336651
Q99547	M-phase phosphoprotein 6	MPHOSPH6	-0.151432	0.322902	-0.0894265	0.618988	-0.368929	0.139094	0.0623353	0.70942	-0.217649	0.206781
Q5VZM2	Ras-related GTP-binding protein B (Rag B) (RagB)	RRAGB	-0.151391	0.458395	-0.250436	0.387266	0.316288	0.189612	-0.100182	0.659762	0.46739	0.0862569
P61289	Proteasome activator complex subunit 3 (11S regulator complex subunit gamma) (REG-gamma) (Activator of multicatalytic protease subunit 3) (Ki nuclear autoantigen) (Proteasome activator 28 subunit gamma) (PA28g) (PA28gamma)	PSME3	-0.151332	0.627522	-0.595741	0.145877	-0.097859	0.75481	-0.445246	0.121947	0.0530013	0.684551
Q5VTB9	E3 ubiquitin-protein ligase RNF220 (EC 2.3.2.27) (RING finger protein 220) (RING-type E3 ubiquitin transferase RNF220)	RNF220	-0.151301	0.365445	-0.160706	0.547235	-0.0308382	0.874576	-0.00936931	0.979253	0.120607	0.328916
Q9Y4I1	Unconventional myosin-Va (Dilute myosin heavy chain, non-muscle) (Myosin heavy chain 12) (Myosin-12) (Myoxin)	MYO5A	-0.151242	0.445128	-0.0180387	0.935418	0.0939634	0.512349	0.133112	0.489273	0.245351	0.195623
Q13416	Origin recognition complex subunit 2	ORC2	-0.151208	0.318666	-0.0457543	0.819729	-0.0514297	0.719452	0.105887	0.554999	0.100362	0.454679
Q9H3H3	UPF0696 protein C11orf68 (Basophilic leukemia-expressed protein Bles03) (Protein p5326)	C11orf68	-0.150981	0.512901	-0.469312	0.1161	-0.0564697	0.729412	-0.319124	0.277626	0.0945933	0.701843
P55884	Eukaryotic translation initiation factor 3 subunit B (eIF3b) (Eukaryotic translation initiation factor 3 subunit 9) (Prt1 homolog) (hPrt1) (eIF-3-eta) (eIF3 p110) (eIF3 p116)	EIF3B	-0.150939	0.334287	-0.326226	0.164315	-0.0857522	0.545218	-0.17535	0.338662	0.0659228	0.572708
Q96L92	Sorting nexin-27	SNX27	-0.150816	0.301438	-0.155302	0.409683	0.0233262	0.878955	-0.00445622	0.982599	0.174428	0.194226
Q7Z5J4	Retinoic acid-induced protein 1	RAI1	-0.150548	0.690325	-0.270727	0.308282	0.0186342	0.958763	-0.1202	0.822984	0.518031	0.160469
Q9HCM7	Fibrosin-1-like protein (AUTS2-like protein) (HBV X-transactivated gene 9 protein) (HBV XAg-transactivated protein 9)	FBRSL1	-0.150401	0.622355	0.311503	0.438069	-0.500218	0.183391	0.461529	0.315773	-0.349235	0.262146
Q99717	Mothers against decapentaplegic homolog 5 (MAD homolog 5) (Mothers against DPP homolog 5) (JV5-1) (SMAD family member 5) (SMAD 5) (Smad5) (hSmad5)	SMAD5	-0.150296	0.556289	-0.167984	0.439244	-0.191953	0.376271	-0.0176357	0.960438	-0.0421969	0.803086
Q92759	General transcription factor IIH subunit 4 (Basic transcription factor 2 52 kDa subunit) (BTF2 p52) (General transcription factor IIH polypeptide 4) (TFIIH basal transcription factor complex p52 subunit)	GTF2H4	-0.150029	0.79306	-0.210882	0.648799	0.00537977	0.980762	-0.0604114	0.808459	0.155913	0.663455
O60563	Cyclin-T1 (CycT1) (Cyclin-T)	CCNT1	-0.150015	0.51702	-0.161345	0.509911	-0.00739042	0.974379	-0.0109666	0.97727	0.142699	0.422263
Q9HCN4	GPN-loop GTPase 1 (EC 3.6.5.-) (MBD2-interacting protein) (MBDin) (RNAPII-associated protein 4) (XPA-binding protein 1)	GPN1	-0.149953	0.480326	-0.0733325	0.840682	-0.140707	0.72402	0.0766353	0.8846	0.00926129	0.981048
P40763	Signal transducer and activator of transcription 3 (Acute-phase response factor)	STAT3	-0.149647	0.384026	-0.342359	0.148901	0.137851	0.321854	-0.192298	0.291271	0.28722	0.127813
Q04721	Neurogenic locus notch homolog protein 2 (Notch 2) (hN2) [Cleaved into: Notch 2 extracellular truncation (N2ECD); Notch 2 intracellular domain (N2ICD)]	NOTCH2	-0.149606	0.427252	-0.193072	0.455408	0.116441	0.706351	-0.0442048	0.869781	0.266249	0.386607
P21283	V-type proton ATPase subunit C 1 (V-ATPase subunit C 1) (Vacuolar proton pump subunit C 1)	ATP6V1C1	-0.149517	0.311221	-0.0771003	0.694136	0.0329395	0.841526	0.0724283	0.695668	0.182036	0.22106
P62424	60S ribosomal protein L7a (Large ribosomal subunit protein eL8) (PLA-X polypeptide) (Surfeit locus protein 3)	RPL7A	-0.149443	0.28768	-0.126645	0.492128	-0.123044	0.377795	0.0230548	0.906879	0.0263861	0.828466
P17676	CCAAT/enhancer-binding protein beta (C/EBP beta) (Liver activator protein) (LAP) (Liver-enriched inhibitory protein) (LIP) (Nuclear factor NF-IL6) (Transcription factor 5) (TCF-5)	CEBPB	-0.149438	0.403843	0.371132	0.126145	0.0677788	0.645178	0.520381	0.0905174	0.216301	0.151743
P18615	Negative elongation factor E (NELF-E) (RNA-binding protein RD)	NELFE	-0.14924	0.354933	-0.0946667	0.615108	-0.174627	0.259148	0.0553176	0.730944	-0.0250611	0.866611
O75151	Lysine-specific demethylase PHF2 (EC 1.14.11.-) (GRC5) (PHD finger protein 2)	PHF2	-0.14922	0.30652	-0.193277	0.3934	-0.139716	0.407421	-0.0438567	0.879216	0.0107115	0.94946
Q9NW64	Pre-mRNA-splicing factor RBM22 (RNA-binding motif protein 22) (Zinc finger CCCH domain-containing protein 16)	RBM22	-0.149085	0.33553	-0.10903	0.551361	-0.0534315	0.696524	0.0405787	0.814527	0.0950688	0.466687
Q6RFH5	WD repeat-containing protein 74 (NOP seven-associated protein 1)	WDR74	-0.149038	0.563204	0.0780296	0.737551	-0.0400461	0.855202	0.22757	0.379309	0.108845	0.46454
P50453	Serpin B9 (Cytoplasmic antiproteinase 3) (CAP-3) (CAP3) (Peptidase inhibitor 9) (PI-9)	SERPINB9	-0.149003	0.567829	-0.180876	0.627087	0.246389	0.351161	-0.0324019	0.887958	0.39516	0.0822247
Q01094	Transcription factor E2F1 (E2F-1) (PBR3) (Retinoblastoma-associated protein 1) (RBAP-1) (Retinoblastoma-binding protein 3) (RBBP-3) (pRB-binding protein E2F-1)	E2F1	-0.148801	0.62612	0.349365	0.395318	0.288063	0.360933	0.498761	0.299152	0.437228	0.197942
Q8NCR6	Spermatid-specific manchette-related protein 1 (Ciliated bronchial epithelial protein 1) (Testis development protein NYD-SP22)	SMRP1	-0.148801	0.62612	-0.212568	0.590492	0.0565835	0.862688	-0.0634092	0.872694	0.205393	0.453261
Q9H0J9	Poly [ADP-ribose] polymerase 12 (PARP-12) (EC 2.4.2.30) (ADP-ribosyltransferase diphtheria toxin-like 12) (ARTD12) (Zinc finger CCCH domain-containing protein 1)	PARP12	-0.148801	0.62612	-0.011588	0.980796	0.0922074	0.763568	0.136191	0.709121	0.24123	0.392687
Q96S55	ATPase WRNIP1 (EC 3.6.1.3) (Werner helicase-interacting protein 1)	WRNIP1	-0.148031	0.403764	-0.113108	0.526799	0.138377	0.386045	0.0348409	0.87602	0.286737	0.0901571
P42704	Leucine-rich PPR motif-containing protein, mitochondrial (130 kDa leucine-rich protein) (LRP 130) (GP130)	LRPPRC	-0.147848	0.313308	-0.19246	0.315698	-0.556	0.0518765	-0.0448188	0.789743	-0.408584	0.0649531
O60547	GDP-mannose 4,6 dehydratase (EC 4.2.1.47) (GDP-D-mannose dehydratase) (GMD)	GMDS	-0.147712	0.44109	0.12096	0.620299	0.147502	0.493667	0.268735	0.31217	0.294957	0.177476
O75175	CCR4-NOT transcription complex subunit 3 (CCR4-associated factor 3) (Leukocyte receptor cluster member 2)	CNOT3	-0.147509	0.329787	-0.0779448	0.672826	-0.0505553	0.743433	0.0695474	0.704016	0.0976167	0.411548
Q9NP61	ADP-ribosylation factor GTPase-activating protein 3 (ARF GAP 3)	ARFGAP3	-0.147359	0.326725	-0.0417631	0.840048	0.0681614	0.660433	0.105114	0.541755	0.214773	0.144239
A0AVF1	Intraflagellar transport protein 56 (Tetratricopeptide repeat protein 26) (TPR repeat protein 26)	TTC26	-0.147202	0.629436	0.0440443	0.918285	0.658097	0.129012	0.190299	0.593473	0.80488	0.0996144
Q86VU5	Catechol O-methyltransferase domain-containing protein 1 (EC 2.1.1.-)	COMTD1	-0.147202	0.629436	0.120352	0.776394	NA	NA	0.267835	0.484856	NA	NA
Q96KC8	DnaJ homolog subfamily C member 1 (DnaJ protein homolog MTJ1)	DNAJC1	-0.147202	0.629436	0.00575927	0.991059	-0.00578235	0.986215	0.151859	0.674289	0.141433	0.596591
Q01780	Exosome component 10 (EC 3.1.13.-) (Autoantigen PM/Scl 2) (P100 polymyositis-scleroderma overlap syndrome-associated autoantigen) (Polymyositis/scleroderma autoantigen 100 kDa) (PM/Scl-100) (Polymyositis/scleroderma autoantigen 2)	EXOSC10	-0.147142	0.300921	-0.0428864	0.831724	-0.176386	0.23477	0.104255	0.507021	-0.0296916	0.804848
P51648	Fatty aldehyde dehydrogenase (EC 1.2.1.3) (Aldehyde dehydrogenase 10) (Aldehyde dehydrogenase family 3 member A2) (Microsomal aldehyde dehydrogenase)	ALDH3A2	-0.147136	0.34339	0.0748769	0.730954	-0.285263	0.127019	0.222574	0.280283	-0.137853	0.411611
Q6YHK3	CD109 antigen (150 kDa TGF-beta-1-binding protein) (C3 and PZP-like alpha-2-macroglobulin domain-containing protein 7) (Platelet-specific Gov antigen) (p180) (r150) (CD antigen CD109)	CD109	-0.147124	0.430287	-0.0442751	0.848551	-0.0535816	0.72402	0.102857	0.538023	0.0930904	0.552093
Q9BUW7	UPF0184 protein C9orf16	C9orf16	-0.146807	0.531541	-0.180937	0.585183	0.38974	0.142714	-0.0347018	0.867687	0.536423	0.0728959
Q9NZD8	Maspardin (Acid cluster protein 33) (Spastic paraplegia 21 autosomal recessive Mast syndrome protein) (Spastic paraplegia 21 protein)	SPG21	-0.146794	0.493012	-0.104584	0.59502	0.0516978	0.761904	0.0425515	0.867687	0.198485	0.203333
Q8IZA0	Dyslexia-associated protein KIAA0319-like protein (Adeno-associated virus receptor) (AAVR)	KIAA0319L	-0.146335	0.507907	0.032588	0.899297	-0.165901	0.311834	0.177924	0.33463	-0.0202364	0.912668
P31431	Syndecan-4 (SYND4) (Amphiglycan) (Ryudocan core protein)	SDC4	-0.146235	0.490021	1.28189	0.00818485	-0.208912	0.182354	1.42781	0.0272847	-0.0636708	0.775823
Q9NZJ7	Mitochondrial carrier homolog 1 (Presenilin-associated protein)	MTCH1	-0.145752	0.47788	-0.130072	0.543227	-0.378515	0.0914264	0.0156511	0.937017	-0.233195	0.15214
Q719H9	BTB/POZ domain-containing protein KCTD1 (Potassium channel tetramerization domain-containing protein 1)	KCTD1	-0.145605	0.631612	-0.364013	0.380723	0.254594	0.410414	-0.21927	0.54764	0.399445	0.221693
B0I1T2	Unconventional myosin-Ig [Cleaved into: Minor histocompatibility antigen HA-2 (mHag HA-2)]	MYO1G	-0.145339	0.615636	0.111376	0.563468	-0.0321816	0.886749	0.256576	0.391496	0.112594	0.705151
Q9H2P0	Activity-dependent neuroprotector homeobox protein (Activity-dependent neuroprotective protein)	ADNP	-0.145281	0.361372	-0.188862	0.343903	-0.0732448	0.617521	-0.0434797	0.819101	0.071364	0.541718
O75718	Cartilage-associated protein	CRTAP	-0.145245	0.299815	-0.097534	0.588408	-0.161284	0.275602	0.0475557	0.771091	-0.0157166	0.908698
P0CG08	Golgi pH regulator B (Protein GPR89B)	GPR89B	-0.145104	0.457785	0.103541	0.766062	-0.11602	0.451704	0.248935	0.306062	0.0289634	0.83088
Q9H270	Vacuolar protein sorting-associated protein 11 homolog (hVPS11) (RING finger protein 108)	VPS11	-0.145103	0.366655	-0.201045	0.428084	-0.342498	0.0875946	-0.0556558	0.820592	-0.19828	0.237477
Q8WXF1	Paraspeckle component 1 (Paraspeckle protein 1)	PSPC1	-0.144899	0.326725	-0.0507883	0.802374	-0.129187	0.362399	0.0941673	0.600027	0.0158886	0.912668
O95163	Elongator complex protein 1 (ELP1) (IkappaB kinase complex-associated protein) (IKK complex-associated protein) (p150)	ELP1	-0.144845	0.472522	-0.160484	0.412368	0.110606	0.432485	-0.0155812	0.966354	0.255032	0.150371
P14406	Cytochrome c oxidase subunit 7A2, mitochondrial (Cytochrome c oxidase subunit VIIa-liver/heart) (Cytochrome c oxidase subunit VIIa-L) (Cytochrome c oxidase subunit VIIaL)	COX7A2	-0.144845	0.497652	0.0745335	0.726189	-0.455854	0.0721141	0.219643	0.300731	-0.310858	0.142305
Q9HBR0	Putative sodium-coupled neutral amino acid transporter 10 (Solute carrier family 38 member 10)	SLC38A10	-0.144836	0.502792	-0.192416	0.315532	-0.0840994	0.747613	-0.0472356	0.883274	0.0603938	0.725812
P16403	Histone H1.2 (Histone H1c) (Histone H1d) (Histone H1s-1)	HIST1H1C	-0.144741	0.301553	0.000778617	0.997782	-0.340137	0.0886576	0.145311	0.468908	-0.195132	0.15895
O94776	Metastasis-associated protein MTA2 (Metastasis-associated 1-like 1) (MTA1-L1 protein) (p53 target protein in deacetylase complex)	MTA2	-0.144735	0.31209	-0.27079	0.201384	-0.172728	0.245753	-0.126898	0.436279	-0.0286519	0.814998
Q86SK9	Stearoyl-CoA desaturase 5 (EC 1.14.19.1) (Acyl-CoA-desaturase 4) (HSCD5) (Stearoyl-CoA 9-desaturase) (Stearoyl-CoA desaturase 2)	SCD5	-0.144634	0.630016	-0.122632	0.620746	0.16768	0.414349	0.0218626	0.957951	0.312588	0.38022
P83436	Conserved oligomeric Golgi complex subunit 7 (COG complex subunit 7) (Component of oligomeric Golgi complex 7)	COG7	-0.144399	0.448131	-0.0915126	0.727227	0.0919916	0.639154	0.0538627	0.839106	0.237406	0.211503
Q86W42	THO complex subunit 6 homolog (Functional spliceosome-associated protein 35) (fSAP35) (WD repeat-containing protein 58)	THOC6	-0.144025	0.299562	0.117663	0.608571	-0.157296	0.410414	0.261878	0.31058	-0.0138181	0.93942
Q14764	Major vault protein (MVP) (Lung resistance-related protein)	MVP	-0.144013	0.442644	-0.111682	0.615108	0.296882	0.13184	0.0320021	0.865778	0.44049	0.0876504
P07902	Galactose-1-phosphate uridylyltransferase (Gal-1-P uridylyltransferase) (EC 2.7.7.12) (UDP-glucose--hexose-1-phosphate uridylyltransferase)	GALT	-0.14401	0.636257	0.0579701	0.893251	0.302173	0.34422	0.201634	0.573483	0.446786	0.192156
P63218	Guanine nucleotide-binding protein G(I)/G(S)/G(O) subunit gamma-5	GNG5	-0.143974	0.542161	-0.210061	0.300234	-0.130021	0.380265	-0.0654845	0.865835	0.0139615	0.93632
Q9P2E9	Ribosome-binding protein 1 (180 kDa ribosome receptor homolog) (RRp) (ES/130-related protein) (Ribosome receptor protein)	RRBP1	-0.143956	0.310236	-0.14144	0.446382	0.083664	0.56959	0.0025775	0.989183	0.228035	0.141109
P30153	Serine/threonine-protein phosphatase 2A 65 kDa regulatory subunit A alpha isoform (Medium tumor antigen-associated 61 kDa protein) (PP2A subunit A isoform PR65-alpha) (PP2A subunit A isoform R1-alpha)	PPP2R1A	-0.143793	0.376297	-0.307757	0.188411	0.0669747	0.730702	-0.163973	0.350049	0.21071	0.168171
Q9BSD7	Cancer-related nucleoside-triphosphatase (NTPase) (EC 3.6.1.15) (Nucleoside triphosphate phosphohydrolase)	NTPCR	-0.143595	0.56365	0.317161	0.483935	0.0724091	0.63199	0.460545	0.278676	0.216139	0.339252
Q9BWH2	FUN14 domain-containing protein 2 (Cervical cancer proto-oncogene 3 protein) (HCC-3) (Hepatitis C virus core-binding protein 6)	FUNDC2	-0.143532	0.687975	0.0223579	0.937	-0.347558	0.195243	0.166286	0.741864	-0.204278	0.649376
Q9BPX3	Condensin complex subunit 3 (Chromosome-associated protein G) (Condensin subunit CAP-G) (hCAP-G) (Melanoma antigen NY-MEL-3) (Non-SMC condensin I complex subunit G) (XCAP-G homolog)	NCAPG	-0.143493	0.300921	-0.288815	0.164315	0.0511321	0.749073	-0.144727	0.383871	0.194436	0.208886
P48960	CD97 antigen (Leukocyte antigen CD97) (CD antigen CD97) [Cleaved into: CD97 antigen subunit alpha; CD97 antigen subunit beta]	CD97	-0.143468	0.439932	-0.0369789	0.899528	-0.0586936	0.725055	0.107104	0.600672	0.084145	0.564006
Q14318	Peptidyl-prolyl cis-trans isomerase FKBP8 (PPIase FKBP8) (EC 5.2.1.8) (38 kDa FK506-binding protein) (38 kDa FKBP) (FKBP-38) (hFKBP38) (FK506-binding protein 8) (FKBP-8) (FKBPR38) (Rotamase)	FKBP8	-0.143093	0.305975	-0.15821	0.385236	-0.200308	0.210396	-0.0153297	0.93614	-0.0568442	0.650257
O75909	Cyclin-K	CCNK	-0.143076	0.373652	-0.130268	0.502241	-0.0474882	0.730702	0.0127516	0.946512	0.0955512	0.498801
P63220	40S ribosomal protein S21 (Small ribosomal subunit protein eS21)	RPS21	-0.143049	0.315894	-0.142643	0.434536	-0.157097	0.287386	0.000587923	0.997667	-0.0147114	0.909831
P62913	60S ribosomal protein L11 (CLL-associated antigen KW-12) (Large ribosomal subunit protein uL5)	RPL11	-0.143039	0.304773	-0.104183	0.562634	-0.063165	0.660348	0.0378743	0.821615	0.0797423	0.512772
P48729	Casein kinase I isoform alpha (CKI-alpha) (EC 2.7.11.1) (CK1)	CSNK1A1	-0.142923	0.324683	-0.241909	0.241625	0.102677	0.56	-0.0991154	0.61476	0.244838	0.233411
Q8TF68	Zinc finger protein 384 (CAG repeat protein 1) (CAS-interacting zinc finger protein) (Nuclear matrix transcription factor 4) (Nuclear matrix protein 4) (Trinucleotide repeat-containing gene 1 protein)	ZNF384	-0.142679	0.377478	0.181361	0.367236	0.0391517	0.877344	0.324263	0.271052	0.182544	0.484069
Q13049	E3 ubiquitin-protein ligase TRIM32 (EC 2.3.2.27) (72 kDa Tat-interacting protein) (RING-type E3 ubiquitin transferase TRIM32) (Tripartite motif-containing protein 32) (Zinc finger protein HT2A)	TRIM32	-0.142538	0.358957	-0.101283	0.625312	0.120434	0.421877	0.0415094	0.867687	0.263669	0.103096
Q9Y6A5	Transforming acidic coiled-coil-containing protein 3 (ERIC-1)	TACC3	-0.142475	0.392814	-0.149226	0.410805	-0.00164123	0.993657	-0.00612699	0.982132	0.14069	0.389711
O75764	Transcription elongation factor A protein 3 (Transcription elongation factor S-II protein 3) (Transcription elongation factor TFIIS.h)	TCEA3	-0.142417	0.640278	-0.242977	0.542242	-0.248108	0.419374	-0.100051	0.791023	-0.104697	0.696786
Q8NBU5	ATPase family AAA domain-containing protein 1 (EC 3.6.1.3) (Thorase)	ATAD1	-0.141869	0.384026	-0.168068	0.457007	-0.341377	0.101702	-0.0259902	0.893307	-0.199696	0.162505
Q96PE7	Methylmalonyl-CoA epimerase, mitochondrial (EC 5.1.99.1) (DL-methylmalonyl-CoA racemase)	MCEE	-0.141761	0.798344	0.00917465	0.984843	-0.247758	0.332236	0.150862	0.633897	-0.10626	0.748696
P49069	Calcium signal-modulating cyclophilin ligand (CAML)	CAMLG	-0.141712	0.312762	0.0547207	0.820249	-0.108288	0.488733	0.19555	0.428731	0.0332524	0.836793
Q6P1Q0	LETM1 domain-containing protein 1 (Cervical cancer 1 proto-oncogene protein p40) (Cervical cancer proto-oncogene 2 protein) (HCCR-1) (HCRR-2)	LETMD1	-0.141707	0.839932	-0.303769	0.622403	-0.103348	0.822124	-0.161442	0.499672	0.0383705	0.875349
P46783	40S ribosomal protein S10 (Small ribosomal subunit protein eS10)	RPS10	-0.14168	0.31209	-0.154041	0.403434	-0.225212	0.184337	-0.0115251	0.959494	-0.0826541	0.544975
Q8NC54	Keratinocyte-associated transmembrane protein 2	KCT2	-0.141627	0.746954	-0.0913341	0.76021	0.139462	0.476449	0.0502244	0.906879	0.280296	0.531877
Q8WVV9	Heterogeneous nuclear ribonucleoprotein L-like (hnRNPLL) (Stromal RNA-regulating factor)	HNRNPLL	-0.141603	0.311221	0.0310064	0.887826	-0.101243	0.476349	0.172346	0.360208	0.0403252	0.772186
Q13085	Acetyl-CoA carboxylase 1 (ACC1) (EC 6.4.1.2) (ACC-alpha) [Includes: Biotin carboxylase (EC 6.3.4.14)]	ACACA	-0.141509	0.343366	-0.258315	0.217028	-0.126824	0.366214	-0.117202	0.534394	0.0154443	0.906977
Q9NZ63	Telomere length and silencing protein 1 homolog (Hepatocellular carcinoma-associated antigen 59)	C9orf78	-0.141386	0.405399	-0.216771	0.415352	0.0356352	0.845267	-0.075211	0.694584	0.177147	0.17848
P57772	Selenocysteine-specific elongation factor (Elongation factor sec) (Eukaryotic elongation factor, selenocysteine-tRNA-specific)	EEFSEC	-0.141331	0.457261	-0.276603	0.347287	-0.320946	0.162815	-0.135866	0.650531	-0.179548	0.295578
P62917	60S ribosomal protein L8 (Large ribosomal subunit protein uL2)	RPL8	-0.141163	0.416822	-0.183633	0.38048	-0.171151	0.256894	-0.0430349	0.795076	-0.029725	0.858147
Q9H0U3	Magnesium transporter protein 1 (MagT1) (Implantation-associated protein) (IAP)	MAGT1	-0.141152	0.593344	-0.147066	0.570651	-0.114153	0.467224	-0.00613881	0.977252	0.0276178	0.890267
P10746	Uroporphyrinogen-III synthase (UROIIIS) (UROS) (EC 4.2.1.75) (Hydroxymethylbilane hydrolyase [cyclizing]) (Uroporphyrinogen-III cosynthase)	UROS	-0.140826	0.645466	0.10165	0.811925	0.77484	0.107775	0.24245	0.517843	0.916094	0.0876031
P62341	Thioredoxin reductase-like selenoprotein T (SelT) (EC 1.8.1.9)	SELENOT	-0.140826	0.645466	-0.027675	0.94965	-0.0144996	0.968276	0.1137	0.759432	0.126973	0.63355
Q9UIW2	Plexin-A1 (Semaphorin receptor NOV)	PLXNA1	-0.140826	0.645466	-0.0439433	0.918558	-0.300448	0.346643	0.0976108	0.797223	-0.16004	0.549124
P23511	Nuclear transcription factor Y subunit alpha (CAAT box DNA-binding protein subunit A) (Nuclear transcription factor Y subunit A) (NF-YA)	NFYA	-0.140708	0.471334	0.0235207	0.934035	-0.150373	0.568099	0.164786	0.463949	-0.00917595	0.963732
Q96RQ1	Endoplasmic reticulum-Golgi intermediate compartment protein 2	ERGIC2	-0.140667	0.624093	-0.182523	0.538155	-0.174405	0.45876	-0.0414209	0.869296	-0.0337834	0.844944
Q8N573	Oxidation resistance protein 1	OXR1	-0.140553	0.551971	0.274603	0.365358	0.224658	0.261391	0.414568	0.383871	0.364725	0.162505
O43929	Origin recognition complex subunit 4	ORC4	-0.140253	0.476538	-0.279902	0.301018	-0.601253	0.0734948	-0.14084	0.517876	-0.46024	0.087523
Q9BVA0	Katanin p80 WD40 repeat-containing subunit B1 (Katanin p80 subunit B1) (p80 katanin)	KATNB1	-0.140242	0.397697	0.0937035	0.630926	0.0300975	0.846832	0.233567	0.379324	0.169726	0.304802
Q8NHU6	Tudor domain-containing protein 7 (PCTAIRE2-binding protein) (Tudor repeat associator with PCTAIRE-2) (Trap)	TDRD7	-0.140146	0.455475	0.0489072	0.872494	-0.106832	0.642078	0.188679	0.484524	0.0333615	0.887016
Q7KZF4	Staphylococcal nuclease domain-containing protein 1 (100 kDa coactivator) (EBNA2 coactivator p100) (Tudor domain-containing protein 11) (p100 co-activator)	SND1	-0.140013	0.327767	-0.14318	0.425359	0.0356922	0.809868	-0.00273853	0.988889	0.175585	0.227637
Q96NT0	Coiled-coil domain-containing protein 115	CCDC115	-0.139859	0.470937	-0.185281	0.341993	-0.0944891	0.601787	-0.0456248	0.855299	0.0451227	0.794921
Q9NS91	E3 ubiquitin-protein ligase RAD18 (EC 2.3.2.27) (Postreplication repair protein RAD18) (hHR18) (hRAD18) (RING finger protein 73) (RING-type E3 ubiquitin transferase RAD18)	RAD18	-0.139828	0.43063	-0.222139	0.401261	-0.300394	0.190905	-0.0830679	0.638011	-0.16011	0.291076
Q9H1I8	Activating signal cointegrator 1 complex subunit 2 (ASC-1 complex subunit p100) (Trip4 complex subunit p100)	ASCC2	-0.139822	0.597186	-0.16525	0.611969	-0.0119911	0.963094	-0.025647	0.893307	0.127611	0.316806
O60508	Pre-mRNA-processing factor 17 (Cell division cycle 40 homolog) (EH-binding protein 3) (Ehb3) (PRP17 homolog) (hPRP17)	CDC40	-0.139481	0.454234	-0.034952	0.927656	-0.101176	0.637405	0.104343	0.709121	0.0386687	0.792944
Q6PCB5	Round spermatid basic protein 1-like protein	RSBN1L	-0.139362	0.56365	-0.303178	0.258822	-0.0752229	0.730294	-0.16331	0.556139	0.0651096	0.69217
Q8TBP5	Membrane protein FAM174A (Hepatitis C virus NS5A-transactivated protein 6) (HCV NS5A-transactivated protein 6) (Transmembrane protein 157)	FAM174A	-0.139236	0.65052	0.0690147	0.870469	-0.224317	0.458932	0.206643	0.566846	-0.0846703	0.752471
P35226	Polycomb complex protein BMI-1 (Polycomb group RING finger protein 4) (RING finger protein 51)	BMI1	-0.139117	0.72726	0.276164	0.380553	-0.0407687	0.847968	0.415355	0.53949	0.0981713	0.743264
Q8TED1	Probable glutathione peroxidase 8 (GPx-8) (GSHPx-8) (EC 1.11.1.9)	GPX8	-0.138986	0.49249	-0.191617	0.372754	-0.271938	0.126673	-0.0522398	0.788324	-0.133098	0.522841
Q8IWJ2	GRIP and coiled-coil domain-containing protein 2 (185 kDa Golgi coiled-coil protein) (GCC185) (CLL-associated antigen KW-11) (CTCL tumor antigen se1-1) (Ran-binding protein 2-like 4) (RanBP2L4) (Renal carcinoma antigen NY-REN-53)	GCC2	-0.138687	0.335885	-0.121201	0.500991	0.116324	0.389904	0.0174687	0.925537	0.254745	0.121334
Q9Y237	Peptidyl-prolyl cis-trans isomerase NIMA-interacting 4 (EC 5.2.1.8) (Parvulin-14) (Par14) (hPar14) (Parvulin-17) (Par17) (hPar17) (Peptidyl-prolyl cis-trans isomerase Pin4) (PPIase Pin4) (Peptidyl-prolyl cis/trans isomerase EPVH) (hEPVH) (Rotamase Pin4)	PIN4	-0.138509	0.554279	-0.275582	0.332673	0.319602	0.16981	-0.137812	0.434057	0.45797	0.0718569
Q9HAV0	Guanine nucleotide-binding protein subunit beta-4 (Transducin beta chain 4)	GNB4	-0.138433	0.524107	-0.0372228	0.852981	-0.148702	0.29683	0.101185	0.708442	-0.0103374	0.952071
Q8WTW3	Conserved oligomeric Golgi complex subunit 1 (COG complex subunit 1) (Component of oligomeric Golgi complex 1)	COG1	-0.138294	0.318133	0.00716614	0.977498	-0.0169845	0.919081	0.145827	0.438952	0.120994	0.338994
P17050	Alpha-N-acetylgalactosaminidase (EC 3.2.1.49) (Alpha-galactosidase B)	NAGA	-0.138293	0.370239	0.286321	0.407263	0.0866676	0.66467	0.425004	0.315099	0.225428	0.275756
Q9BV44	THUMP domain-containing protein 3	THUMPD3	-0.138226	0.494529	-0.203659	0.295852	0.174538	0.354282	-0.0659544	0.793274	0.312688	0.104737
Q15155	Nodal modulator 1 (pM5 protein)	NOMO1	-0.138144	0.337346	-0.117362	0.5467	-0.136535	0.396613	0.0209777	0.91202	0.00248482	0.985213
Q9NXF1	Testis-expressed protein 10	TEX10	-0.13807	0.447985	-0.100725	0.633477	-0.348297	0.0969943	0.0376945	0.824158	-0.209949	0.154957
Q9H0U6	39S ribosomal protein L18, mitochondrial (L18mt) (MRP-L18) (Mitochondrial large ribosomal subunit protein uL18m)	MRPL18	-0.137872	0.362777	-0.0656055	0.72754	-0.323878	0.101177	0.072901	0.680768	-0.18552	0.191434
Q9Y296	Trafficking protein particle complex subunit 4 (Hematopoietic stem/progenitor cell protein 172) (Synbindin) (TRS23 homolog)	TRAPPC4	-0.137648	0.653464	0.159629	0.69256	0.23634	0.43728	0.297485	0.450941	0.374066	0.240714
Q14BN4	Sarcolemmal membrane-associated protein (Sarcolemmal-associated protein)	SLMAP	-0.137346	0.3751	-0.14424	0.427388	-0.118806	0.415139	-0.00766916	0.971716	0.0184628	0.882106
Q9UK45	U6 snRNA-associated Sm-like protein LSm7	LSM7	-0.13727	0.321889	-0.150157	0.461308	-0.134234	0.34422	-0.0129332	0.960728	0.00269649	0.982833
Q9BQC6	Ribosomal protein 63, mitochondrial (hMRP63) (Mitochondrial large ribosomal subunit protein mL63) (Mitochondrial ribosomal protein 63) (Mitochondrial ribosomal protein L57)	MRPL57	-0.137264	0.407965	-0.000362965	0.998526	-0.420327	0.0733052	0.136933	0.559872	-0.282528	0.162131
Q15393	Splicing factor 3B subunit 3 (Pre-mRNA-splicing factor SF3b 130 kDa subunit) (SF3b130) (STAF130) (Spliceosome-associated protein 130) (SAP 130)	SF3B3	-0.137261	0.321889	-0.166684	0.378271	-0.124837	0.366214	-0.028906	0.872835	0.0122963	0.918929
Q9NP92	39S ribosomal protein S30, mitochondrial (MRP-S30) (S30mt) (Mitochondrial large ribosomal subunit protein mL65) (Mitochondrial large ribosomal subunit protein mS30) (Programmed cell death protein 9)	MRPS30	-0.137249	0.354349	-0.247363	0.274717	-0.433495	0.0721141	-0.110105	0.666518	-0.296577	0.133928
O95714	E3 ubiquitin-protein ligase HERC2 (EC 2.3.2.26) (HECT domain and RCC1-like domain-containing protein 2) (HECT-type E3 ubiquitin transferase HERC2)	HERC2	-0.137132	0.601939	0.078439	0.86093	-0.0424759	0.832848	0.215305	0.454983	0.095624	0.690005
O43491	Band 4.1-like protein 2 (Generally expressed protein 4.1) (4.1G)	EPB41L2	-0.136754	0.34541	-0.0534457	0.790225	-0.0861195	0.526846	0.082556	0.622458	0.050875	0.672421
P55011	Solute carrier family 12 member 2 (Basolateral Na-K-Cl symporter) (Bumetanide-sensitive sodium-(potassium)-chloride cotransporter 1)	SLC12A2	-0.136668	0.334287	-0.060042	0.771977	0.0123101	0.949116	0.0762753	0.622909	0.148784	0.262146
Q8IWB7	WD repeat and FYVE domain-containing protein 1 (FENS-1) (Phosphoinositide-binding protein 1) (WD40- and FYVE domain-containing protein 1) (Zinc finger FYVE domain-containing protein 17)	WDFY1	-0.136376	0.469179	-0.0974132	0.706179	-0.47597	0.162572	0.038534	0.885801	-0.340894	0.280716
Q8WWX9	Selenoprotein M (SelM)	SELENOM	-0.136129	0.50209	-0.191736	0.537866	0.12383	0.696524	-0.0548444	0.840497	0.26001	0.319407
Q8NE71	ATP-binding cassette sub-family F member 1 (ATP-binding cassette 50) (TNF-alpha-stimulated ABC protein)	ABCF1	-0.136011	0.333422	-0.0149444	0.944386	-0.00166259	0.992474	0.121772	0.472036	0.134516	0.278586
Q9H5Q4	Dimethyladenosine transferase 2, mitochondrial (EC 2.1.1.-) (Hepatitis C virus NS5A-transactivated protein 5) (HCV NS5A-transactivated protein 5) (Mitochondrial 12S rRNA dimethylase 2) (Mitochondrial transcription factor B2) (h-mtTFB) (h-mtTFB2) (hTFB2M) (mtTFB2) (S-adenosylmethionine-6-N', N'-adenosyl(rRNA) dimethyltransferase 2)	TFB2M	-0.135984	0.392155	-0.189176	0.328914	-0.507117	0.0835215	-0.0524551	0.749614	-0.37054	0.0825895
Q7Z5G4	Golgin subfamily A member 7 (Golgi complex-associated protein of 16 kDa)	GOLGA7	-0.135783	0.351182	0.0684499	0.777668	-0.140571	0.368449	0.203791	0.334324	-0.0048043	0.967896
O95825	Quinone oxidoreductase-like protein 1 (EC 1.-.-.-) (Protein 4P11) (Quinone oxidoreductase homolog 1) (QOH-1) (Zeta-crystallin homolog)	CRYZL1	-0.135741	0.399894	0.00941088	0.969628	0.0912767	0.516565	0.144462	0.517876	0.226457	0.170196
P41091	Eukaryotic translation initiation factor 2 subunit 3 (Eukaryotic translation initiation factor 2 subunit gamma X) (eIF-2-gamma X) (eIF-2gX)	EIF2S3	-0.13573	0.350447	-0.120732	0.501927	-0.135694	0.346132	0.0148448	0.940669	-0.000477452	0.996369
Q5T9L3	Protein wntless homolog (Integral membrane protein GPR177) (Protein evenness interrupted homolog) (EVI) (Putative NF-kappa-B-activating protein 373)	WLS	-0.135304	0.425684	-0.316824	0.212545	-0.32817	0.107862	-0.181431	0.423988	-0.191855	0.354402
Q14690	Protein RRP5 homolog (NF-kappa-B-binding protein) (NFBP) (Programmed cell death protein 11)	PDCD11	-0.135135	0.390336	-0.0231496	0.911836	-0.263516	0.12883	0.112175	0.521144	-0.128494	0.319407
Q9UJY5	ADP-ribosylation factor-binding protein GGA1 (Gamma-adaptin-related protein 1) (Golgi-localized, gamma ear-containing, ARF-binding protein 1)	GGA1	-0.135057	0.605296	-0.0382194	0.903166	-0.124253	0.573139	0.0970151	0.56311	0.0108773	0.929368
Q9UHV9	Prefoldin subunit 2	PFDN2	-0.134929	0.476441	-0.0994323	0.687424	-0.197516	0.322889	0.0353753	0.882085	-0.0625957	0.610713
Q10472	Polypeptide N-acetylgalactosaminyltransferase 1 (EC 2.4.1.41) (Polypeptide GalNAc transferase 1) (GalNAc-T1) (pp-GaNTase 1) (Protein-UDP acetylgalactosaminyltransferase 1) (UDP-GalNAc:polypeptide N-acetylgalactosaminyltransferase 1) [Cleaved into: Polypeptide N-acetylgalactosaminyltransferase 1 soluble form]	GALNT1	-0.134818	0.560276	-0.240349	0.382999	0.157325	0.567058	-0.10603	0.569218	0.292076	0.238926
Q9H1B7	Interferon regulatory factor 2-binding protein-like (Enhanced at puberty protein 1)	IRF2BPL	-0.134811	0.343694	-0.294194	0.162099	-0.176385	0.287046	-0.160415	0.351459	-0.0420537	0.753437
Q53F19	Nuclear cap-binding protein subunit 3 (Protein ELG)	NCBP3	-0.134772	0.453668	0.141419	0.485464	0.0085865	0.965742	0.276208	0.281682	0.14333	0.358537
P46777	60S ribosomal protein L5 (Large ribosomal subunit protein uL18)	RPL5	-0.134694	0.342694	-0.147666	0.427388	-0.166621	0.256287	-0.013254	0.946	-0.0314037	0.807085
P04066	Tissue alpha-L-fucosidase (EC 3.2.1.51) (Alpha-L-fucosidase I) (Alpha-L-fucoside fucohydrolase 1) (Alpha-L-fucosidase 1)	FUCA1	-0.13457	0.351182	0.00548084	0.988065	-0.104894	0.528651	0.139554	0.651213	0.0290829	0.877015
P55347	Homeobox protein PKNOX1 (Homeobox protein PREP-1) (PBX/knotted homeobox 1)	PKNOX1	-0.134477	0.660236	0.149259	0.713592	0.403813	0.24493	0.284514	0.465116	0.539035	0.153751
Q8IYM2	Schlafen family member 12	SLFN12	-0.134477	0.660236	0.204141	0.60319	0.385155	0.259041	0.339137	0.404825	0.520045	0.159301
Q9NRG7	Epimerase family protein SDR39U1 (EC 1.1.1.-) (Short-chain dehydrogenase/reductase family 39U member 1)	SDR39U1	-0.134477	0.660236	-0.07552	0.857844	-0.0634092	0.845849	0.0579701	0.885613	0.0717627	0.791581
Q16643	Drebrin (Developmentally-regulated brain protein)	DBN1	-0.134409	0.425332	-0.0257582	0.910931	-0.020277	0.913696	0.108756	0.489273	0.114501	0.347456
Q9P0R6	GSK3B-interacting protein (GSKIP) (GSK3beta interaction protein)	GSKIP	-0.133752	0.793868	0.0438808	0.879344	0.152002	0.534734	0.178245	0.718856	0.285973	0.345746
P82664	28S ribosomal protein S10, mitochondrial (MRP-S10) (S10mt) (Mitochondrial small ribosomal subunit protein uS10m)	MRPS10	-0.133549	0.4886	0.103173	0.60798	-0.586745	0.0800012	0.23722	0.285806	-0.453828	0.0783282
Q6PII3	Coiled-coil domain-containing protein 174	CCDC174	-0.133449	0.59181	-0.0234605	0.955277	-0.103922	0.687333	0.11047	0.657547	0.0294782	0.86317
Q9C005	Protein dpy-30 homolog (Dpy-30-like protein) (Dpy-30L)	DPY30	-0.133441	0.330798	-0.103789	0.603551	0.016194	0.94431	0.0297596	0.889974	0.149713	0.409583
Q8TB61	Adenosine 3'-phospho 5'-phosphosulfate transporter 1 (PAPS transporter 1) (Putative MAPK-activating protein PM15) (Putative NF-kappa-B-activating protein 48) (Solute carrier family 35 member B2)	SLC35B2	-0.133135	0.415181	-0.0434054	0.836252	0.000779008	0.996322	0.0902776	0.564227	0.134233	0.27689
P29992	Guanine nucleotide-binding protein subunit alpha-11 (G alpha-11) (G-protein subunit alpha-11) (Guanine nucleotide-binding protein G(y) subunit alpha)	GNA11	-0.13312	0.513034	-0.0835385	0.65881	-0.0563842	0.691397	0.0490555	0.822984	0.0766414	0.632991
O15126	Secretory carrier-associated membrane protein 1 (Secretory carrier membrane protein 1)	SCAMP1	-0.133052	0.411881	-0.103861	0.567209	-0.0965938	0.582453	0.0298765	0.899468	0.0365036	0.794921
Q9Y4K1	Beta/gamma crystallin domain-containing protein 1 (Absent in melanoma 1 protein)	CRYBG1	-0.133042	0.334875	-0.193501	0.336448	-0.215022	0.180136	-0.0606031	0.73275	-0.0822899	0.501362
P82912	28S ribosomal protein S11, mitochondrial (MRP-S11) (S11mt) (Cervical cancer proto-oncogene 2 protein) (HCC-2) (Mitochondrial small ribosomal subunit protein uS11m)	MRPS11	-0.132856	0.436595	-0.201432	0.386678	-0.198292	0.516617	-0.069087	0.685023	-0.0657246	0.839826
P17931	Galectin-3 (Gal-3) (35 kDa lectin) (Carbohydrate-binding protein 35) (CBP 35) (Galactose-specific lectin 3) (Galactoside-binding protein) (GALBP) (IgE-binding protein) (L-31) (Laminin-binding protein) (Lectin L-29) (Mac-2 antigen)	LGALS3	-0.132477	0.422594	-0.0332479	0.890506	0.0190431	0.934119	0.0991968	0.525042	0.151583	0.335546
Q9ULF5	Zinc transporter ZIP10 (Solute carrier family 39 member 10) (Zrt- and Irt-like protein 10) (ZIP-10)	SLC39A10	-0.132286	0.354349	0.158591	0.426157	-0.484653	0.0686875	0.290463	0.225173	-0.352255	0.104575
P10253	Lysosomal alpha-glucosidase (EC 3.2.1.20) (Acid maltase) (Aglucosidase alfa) [Cleaved into: 76 kDa lysosomal alpha-glucosidase; 70 kDa lysosomal alpha-glucosidase]	GAA	-0.13212	0.392962	-0.0252502	0.94965	0.196499	0.255412	0.107033	0.790291	0.32821	0.151553
Q8TBB5	Kelch domain-containing protein 4	KLHDC4	-0.132086	0.493563	-0.25038	0.450369	-0.326428	0.160174	-0.119082	0.683681	-0.194095	0.32706
Q96BK5	PIN2/TERF1-interacting telomerase inhibitor 1 (Liver-related putative tumor suppressor) (Pin2-interacting protein X1) (Protein 67-11-3) (TRF1-interacting protein 1)	PINX1	-0.131906	0.47114	-0.189169	0.443012	-0.177156	0.316944	-0.0573328	0.867181	-0.0454417	0.805564
Q8TB37	Iron-sulfur protein NUBPL (IND1 homolog) (Nucleotide-binding protein-like) (huInd1)	NUBPL	-0.131854	0.556696	0.0236956	0.931653	-0.0613071	0.80165	0.155476	0.50925	0.0708022	0.6281
Q9NRW3	DNA dC->dU-editing enzyme APOBEC-3C (A3C) (EC 3.5.4.-) (APOBEC1-like) (Phorbolin I)	APOBEC3C	-0.13172	0.566523	-0.443265	0.0950225	0.0599081	0.70767	-0.311758	0.277626	0.191408	0.251216
Q96KR1	Zinc finger RNA-binding protein (hZFR) (M-phase phosphoprotein homolog)	ZFR	-0.131714	0.384555	-0.201925	0.303799	-0.0612196	0.671146	-0.0702331	0.652738	0.0705805	0.542993
P50502	Hsc70-interacting protein (Hip) (Aging-associated protein 2) (Progesterone receptor-associated p48 protein) (Protein FAM10A1) (Putative tumor suppressor ST13) (Renal carcinoma antigen NY-REN-33) (Suppression of tumorigenicity 13 protein)	ST13	-0.131611	0.422594	-0.196714	0.347287	0.275568	0.122984	-0.0655496	0.674606	0.407328	0.074219
P49642	DNA primase small subunit (EC 2.7.7.-) (DNA primase 49 kDa subunit) (p49)	PRIM1	-0.131485	0.497652	-0.347871	0.220406	-0.228999	0.31538	-0.216773	0.364171	-0.0982873	0.684242
Q5JTJ3	Cytochrome c oxidase assembly factor 6 homolog	COA6	-0.131386	0.453668	0.0861422	0.657718	-0.342613	0.0905131	0.217977	0.319691	-0.211935	0.179643
Q969R2	Oxysterol-binding protein 2 (Oxysterol-binding protein-related protein 4) (ORP-4) (OSBP-related protein 4)	OSBP2	-0.131327	0.476925	0.299445	0.28723	0.104536	0.572916	0.431372	0.23291	0.236297	0.211508
P51580	Thiopurine S-methyltransferase (EC 2.1.1.67) (Thiopurine methyltransferase)	TPMT	-0.131313	0.668805	-0.349235	0.395428	0.219091	0.467865	-0.217591	0.549828	0.350497	0.261269
Q8WZ19	BTB/POZ domain-containing adapter for CUL3-mediated RhoA degradation protein 1 (hBACURD1) (BTB/POZ domain-containing protein KCTD13) (Polymerase delta-interacting protein 1) (TNFAIP1-like protein)	KCTD13	-0.131313	0.668805	0.185232	0.640017	0.177599	0.553889	0.317304	0.428731	0.309176	0.300493
P46379	Large proline-rich protein BAG6 (BAG family molecular chaperone regulator 6) (BCL2-associated athanogene 6) (BAG-6) (HLA-B-associated transcript 3) (Protein G3) (Protein Scythe)	BAG6	-0.131237	0.469444	0.118468	0.74474	-0.0531673	0.712088	0.249496	0.422018	0.0776218	0.566432
Q96N66	Lysophospholipid acyltransferase 7 (LPLAT 7) (EC 2.3.1.-) (1-acylglycerophosphatidylinositol O-acyltransferase) (EC 2.3.1.n4) (Bladder and breast carcinoma-overexpressed gene 1 protein) (Leukocyte receptor cluster member 4) (Lysophosphatidylinositol acyltransferase) (LPIAT) (Lyso-PI acyltransferase) (Membrane-bound O-acyltransferase domain-containing protein 7) (O-acyltransferase domain-containin…	MBOAT7	-0.131214	0.450951	0.0909379	0.648808	-0.0889801	0.582453	0.222071	0.380207	0.0423332	0.76327
Q13356	RING-type E3 ubiquitin-protein ligase PPIL2 (EC 2.3.2.27) (CYC4) (Cyclophilin-60) (Cyclophilin-like protein Cyp-60) (Cyp60) (hCyP-60) (Probable inactive peptidyl-prolyl cis-trans isomerase-like 2) (PPIase) (Rotamase PPIL2)	PPIL2	-0.131004	0.396402	-0.064635	0.733032	-0.0821283	0.538578	0.0661901	0.714783	0.0487892	0.722657
Q96C90	Protein phosphatase 1 regulatory subunit 14B (Phospholipase C-beta-3 neighbouring gene protein)	PPP1R14B	-0.130683	0.559131	-0.115058	0.524648	0.29976	0.120447	0.0156116	0.967271	0.430942	0.116017
O95721	Synaptosomal-associated protein 29 (SNAP-29) (Soluble 29 kDa NSF attachment protein) (Vesicle-membrane fusion protein SNAP-29)	SNAP29	-0.130512	0.482924	-0.272887	0.258822	-0.00220858	0.989866	-0.14203	0.519119	0.127949	0.308348
O00499	Myc box-dependent-interacting protein 1 (Amphiphysin II) (Amphiphysin-like protein) (Box-dependent myc-interacting protein 1) (Bridging integrator 1)	BIN1	-0.130486	0.375493	-0.121289	0.590087	0.249931	0.133502	0.00972738	0.968962	0.38062	0.0783282
P17480	Nucleolar transcription factor 1 (Autoantigen NOR-90) (Upstream-binding factor 1) (UBF-1)	UBTF	-0.130442	0.443417	-0.0913241	0.608571	-0.168749	0.251073	0.0383508	0.863861	-0.0386222	0.779921
O95352	Ubiquitin-like modifier-activating enzyme ATG7 (ATG12-activating enzyme E1 ATG7) (Autophagy-related protein 7) (APG7-like) (hAGP7) (Ubiquitin-activating enzyme E1-like protein)	ATG7	-0.130237	0.392962	-0.0662589	0.777129	0.124104	0.374616	0.0637507	0.780002	0.254102	0.146269
Q15366	Poly(rC)-binding protein 2 (Alpha-CP2) (Heterogeneous nuclear ribonucleoprotein E2) (hnRNP E2)	PCBP2	-0.130097	0.41853	-0.0947353	0.717435	0.143713	0.315511	0.0344392	0.887565	0.273317	0.108086
O60573	Eukaryotic translation initiation factor 4E type 2 (eIF-4E type 2) (eIF4E type 2) (Eukaryotic translation initiation factor 4E homologous protein) (Eukaryotic translation initiation factor 4E-like 3) (eIF4E-like protein 4E-LP) (mRNA cap-binding protein 4EHP) (h4EHP) (mRNA cap-binding protein type 3)	EIF4E2	-0.130005	0.585308	-0.267199	0.23317	-0.203383	0.301812	-0.136407	0.497103	-0.0727444	0.696786
P62701	40S ribosomal protein S4, X isoform (SCR10) (Single copy abundant mRNA protein) (Small ribosomal subunit protein eS4)	RPS4X	-0.12999	0.378252	-0.14964	0.438368	-0.109751	0.429145	-0.0196601	0.919215	0.021302	0.862744
Q9UKY1	Zinc fingers and homeoboxes protein 1	ZHX1	-0.129984	0.49977	-0.224553	0.401261	-0.230973	0.379705	-0.0949375	0.564344	-0.10128	0.782006
Q9P2R3	Rabankyrin-5 (Rank-5) (Ankyrin repeat and FYVE domain-containing protein 1) (Ankyrin repeats hooked to a zinc finger motif)	ANKFY1	-0.129971	0.344795	-0.0190135	0.925884	0.0314051	0.845874	0.110882	0.484749	0.161519	0.228506
Q9BZ23	Pantothenate kinase 2, mitochondrial (hPanK2) (EC 2.7.1.33) (Pantothenic acid kinase 2)	PANK2	-0.129953	0.555353	-0.220688	0.302548	-0.310251	0.214766	-0.0903341	0.617773	-0.179117	0.504321
Q9NVE7	Pantothenate kinase 4 (hPanK4) (EC 2.7.1.33) (Pantothenic acid kinase 4)	PANK4	-0.129934	0.586088	0.0692369	0.821694	0.000692161	0.997471	0.199728	0.395958	0.131629	0.649727
Q9BUP3	Oxidoreductase HTATIP2 (EC 1.1.1.-) (30 kDa HIV-1 TAT-interacting protein) (HIV-1 TAT-interactive protein 2)	HTATIP2	-0.129913	0.406169	-0.0726855	0.736547	-0.229951	0.17169	0.0575449	0.765159	-0.1004	0.555843
Q13542	Eukaryotic translation initiation factor 4E-binding protein 2 (4E-BP2) (eIF4E-binding protein 2)	EIF4EBP2	-0.129801	0.490879	-0.359403	0.252283	0.385295	0.228477	-0.229021	0.395437	0.515521	0.133039
Q15560	Transcription elongation factor A protein 2 (Testis-specific S-II) (Transcription elongation factor S-II protein 2) (Transcription elongation factor TFIIS.l)	TCEA2	-0.129734	0.673098	-0.0320936	0.940854	-0.00868224	0.979163	0.0962619	0.800084	0.120352	0.653291
Q7Z7K6	Centromere protein V (CENP-V) (Nuclear protein p30) (Proline-rich protein 6)	CENPV	-0.12961	0.37168	0.168687	0.470443	-0.180434	0.238175	0.298483	0.346377	-0.0509088	0.736492
P42167	Lamina-associated polypeptide 2, isoforms beta/gamma (Thymopoietin, isoforms beta/gamma) (TP beta/gamma) (Thymopoietin-related peptide isoforms beta/gamma) (TPRP isoforms beta/gamma) [Cleaved into: Thymopoietin (TP) (Splenin); Thymopentin (TP5)]	TMPO	-0.129547	0.489353	-0.0423555	0.845636	-0.0469833	0.794746	0.0869248	0.744316	0.0819383	0.754653
Q8TBA6	Golgin subfamily A member 5 (Cell proliferation-inducing gene 31 protein) (Golgin-84) (Protein Ret-II) (RET-fused gene 5 protein)	GOLGA5	-0.129432	0.409325	0.106535	0.609967	-0.082392	0.550122	0.235928	0.267053	0.0467943	0.753541
P20908	Collagen alpha-1(V) chain	COL5A1	-0.129176	0.364249	-0.062313	0.764877	0.27789	0.19417	0.0659233	0.730151	0.40684	0.137121
A6NHR9	Structural maintenance of chromosomes flexible hinge domain-containing protein 1 (SMC hinge domain-containing protein 1)	SMCHD1	-0.129091	0.373515	-0.0604284	0.769573	-0.0876873	0.527971	0.0686311	0.746689	0.0416733	0.758595
Q9NW08	DNA-directed RNA polymerase III subunit RPC2 (RNA polymerase III subunit C2) (EC 2.7.7.6) (C128) (DNA-directed RNA polymerase III 127.6 kDa polypeptide) (DNA-directed RNA polymerase III subunit B)	POLR3B	-0.128881	0.402249	-0.139577	0.606725	-0.234802	0.230694	-0.010988	0.975551	-0.106006	0.425985
O95239	Chromosome-associated kinesin KIF4A (Chromokinesin-A)	KIF4A	-0.12877	0.344994	-0.358819	0.148717	-0.155026	0.285571	-0.230374	0.301642	-0.0261375	0.830912
Q8WYP5	Protein ELYS (Embryonic large molecule derived from yolk sac) (Protein MEL-28) (Putative AT-hook-containing transcription factor 1)	AHCTF1	-0.128625	0.354881	-0.121262	0.527092	-0.14029	0.3384	0.00809294	0.971143	-0.0114153	0.929532
P15291	Beta-1,4-galactosyltransferase 1 (Beta-1,4-GalTase 1) (Beta4Gal-T1) (b4Gal-T1) (EC 2.4.1.-) (UDP-Gal:beta-GlcNAc beta-1,4-galactosyltransferase 1) (UDP-galactose:beta-N-acetylglucosamine beta-1,4-galactosyltransferase 1) [Cleaved into: Processed beta-1,4-galactosyltransferase 1] [Includes: Lactose synthase A protein (EC 2.4.1.22); N-acetyllactosamine synthase (EC 2.4.1.90) (Nal synthase); Beta-N-…	B4GALT1	-0.128579	0.397153	-0.425548	0.0862416	0.00806518	0.968276	-0.296873	0.225173	0.136411	0.482705
P46100	Transcriptional regulator ATRX (EC 3.6.4.12) (ATP-dependent helicase ATRX) (X-linked helicase II) (X-linked nuclear protein) (XNP) (Znf-HX)	ATRX	-0.128562	0.384761	-0.202827	0.331247	-0.101548	0.52731	-0.074765	0.695045	0.0265288	0.834641
O15084	Serine/threonine-protein phosphatase 6 regulatory ankyrin repeat subunit A (PP6-ARS-A) (Serine/threonine-protein phosphatase 6 regulatory subunit ARS-A) (Ankyrin repeat domain-containing protein 28) (Phosphatase interactor targeting protein hnRNP K) (PITK)	ANKRD28	-0.128508	0.474302	-0.387651	0.284893	0.0350221	0.869379	-0.258761	0.423988	0.164349	0.499739
Q68D10	Protein SPT2 homolog (Protein KU002155) (SPT2 domain-containing protein 1)	SPTY2D1	-0.128357	0.623088	-0.386139	0.227238	0.0888962	0.731639	-0.257409	0.315099	0.217408	0.159889
Q9NZW5	MAGUK p55 subfamily member 6 (Veli-associated MAGUK 1) (VAM-1)	MPP6	-0.128315	0.48176	-0.0788818	0.669281	-0.211586	0.189285	0.049338	0.816071	-0.0831367	0.540414
Q14185	Dedicator of cytokinesis protein 1 (180 kDa protein downstream of CRK) (DOCK180)	DOCK1	-0.128241	0.438054	-0.0570652	0.827584	0.0415299	0.813441	0.0703459	0.695045	0.169107	0.235698
Q9H7C9	Mth938 domain-containing protein (Adipogenesis associated Mth938 domain-containing protein)	AAMDC	-0.128156	0.676985	0.0440443	0.918285	0.130931	0.666095	0.172488	0.626018	0.258217	0.365282
Q14258	E3 ubiquitin/ISG15 ligase TRIM25 (EC 6.3.2.n3) (Estrogen-responsive finger protein) (RING finger protein 147) (RING-type E3 ubiquitin transferase) (EC 2.3.2.27) (RING-type E3 ubiquitin transferase TRIM25) (Tripartite motif-containing protein 25) (Ubiquitin/ISG15-conjugating enzyme TRIM25) (Zinc finger protein 147)	TRIM25	-0.128052	0.41679	-0.174781	0.351398	0.0731058	0.599318	-0.0467327	0.830586	0.201178	0.159301
P63000	Ras-related C3 botulinum toxin substrate 1 (Cell migration-inducing gene 5 protein) (Ras-like protein TC25) (p21-Rac1)	RAC1	-0.128049	0.425332	-0.10314	0.600574	-0.0364634	0.8236	0.025335	0.90427	0.0917087	0.427418
P62269	40S ribosomal protein S18 (Ke-3) (Ke3) (Small ribosomal subunit protein uS13)	RPS18	-0.12799	0.354349	-0.130273	0.478057	-0.150274	0.309702	-0.0022915	0.990353	-0.0225619	0.85966
O60493	Sorting nexin-3 (Protein SDP3)	SNX3	-0.127838	0.461593	-0.182978	0.424866	0.121882	0.420291	-0.0547772	0.749614	0.249553	0.133019
Q969Z0	FAST kinase domain-containing protein 4 (Cell cycle progression restoration protein 2) (Cell cycle progression protein 2) (Protein TBRG4) (Transforming growth factor beta regulator 4)	TBRG4	-0.127751	0.382987	-0.0294603	0.884185	-0.421487	0.0698341	0.0983503	0.538023	-0.29372	0.102292
Q5T0W9	Protein FAM83B	FAM83B	-0.127656	0.359181	0.098583	0.608571	-0.134186	0.35	0.225642	0.305139	-0.00743462	0.955395
O43432	Eukaryotic translation initiation factor 4 gamma 3 (eIF-4-gamma 3) (eIF-4G 3) (eIF4G 3) (eIF-4-gamma II) (eIF4GII)	EIF4G3	-0.127576	0.357988	-0.16632	0.379377	-0.0645317	0.672954	-0.0385534	0.829317	0.063335	0.656954
Q10471	Polypeptide N-acetylgalactosaminyltransferase 2 (EC 2.4.1.41) (Polypeptide GalNAc transferase 2) (GalNAc-T2) (pp-GaNTase 2) (Protein-UDP acetylgalactosaminyltransferase 2) (UDP-GalNAc:polypeptide N-acetylgalactosaminyltransferase 2) [Cleaved into: Polypeptide N-acetylgalactosaminyltransferase 2 soluble form]	GALNT2	-0.127235	0.373515	-0.0352558	0.857844	-0.112764	0.416787	0.0915118	0.562651	0.0149219	0.909368
O60488	Long-chain-fatty-acid--CoA ligase 4 (EC 6.2.1.3) (Long-chain acyl-CoA synthetase 4) (LACS 4)	ACSL4	-0.127191	0.351182	-0.123449	0.48898	-0.319498	0.107862	0.003687	0.986133	-0.191963	0.195372
Q14118	Dystroglycan (Dystrophin-associated glycoprotein 1) [Cleaved into: Alpha-dystroglycan (Alpha-DG); Beta-dystroglycan (Beta-DG)]	DAG1	-0.127117	0.482924	-0.236308	0.23317	0.19163	0.264294	-0.109229	0.560166	0.318854	0.142146
Q9Y597	BTB/POZ domain-containing protein KCTD3 (Renal carcinoma antigen NY-REN-45)	KCTD3	-0.127053	0.49816	-0.357726	0.178787	0.12797	0.389566	-0.230402	0.24953	0.254871	0.134994
O60941	Dystrobrevin beta (DTN-B) (Beta-dystrobrevin)	DTNB	-0.126909	0.557799	0.104171	0.702658	0.00431515	0.982998	0.230602	0.50925	0.130666	0.496232
Q9BYW2	Histone-lysine N-methyltransferase SETD2 (EC 2.1.1.43) (HIF-1) (Huntingtin yeast partner B) (Huntingtin-interacting protein 1) (HIP-1) (Huntingtin-interacting protein B) (Lysine N-methyltransferase 3A) (Protein-lysine N-methyltransferase SETD2) (EC 2.1.1.-) (SET domain-containing protein 2) (hSET2) (p231HBP)	SETD2	-0.126865	0.629436	-0.75877	0.156484	0.0200029	0.958763	-0.428566	0.338076	0.146453	0.44742
Q9H4A6	Golgi phosphoprotein 3 (Coat protein GPP34) (Mitochondrial DNA absence factor) (MIDAS)	GOLPH3	-0.126861	0.429921	-0.19711	0.296499	0.013161	0.945572	-0.0697448	0.716426	0.139986	0.382335
P15289	Arylsulfatase A (ASA) (EC 3.1.6.8) (Cerebroside-sulfatase) [Cleaved into: Arylsulfatase A component B; Arylsulfatase A component C]	ARSA	-0.126752	0.660817	-0.463858	0.249231	-0.64727	0.120522	-0.336324	0.260326	-0.520922	0.307048
[truncated: 4,178 more rows]
